# Supplementary material for: Genome-Wide Dissection of the Genetic Basis for Drought Tolerance in Gossypium hirsutum L. Races
Source: Front Plant Sci. 2022 Jun 28;13:876095. doi: 10.3389/fpls.2022.876095 (PMC9274165; doi:10.3389/fpls.2022.876095)
Supplement: Supplementary Figure 1 — Histogram of drought-tolerance traits investigated in four environments. E1, E2, E3, and E4 indicate the four environments 2015–2016 Damao in the field, 2015–2016 Damao in the greenhouse, 2016–2017 Yacheng in the greenhouse, and 2016–17 Baogang in the field, respectively; CHL, chlorophyll content; LA, leaf area; PH, plant height; SD, stem diameter; LEAVES, number of leaves; LFW, leaf fresh weight; LWW, leaf wilted weight; LDW, leaf dry weight. [file Data_Sheet_1.zip]

Archive with 12 entries (12 files):
- Figure S1.TIF
- Figure S2A.TIF
- Figure S2B.TIF
- Figure S2C.TIF
- Figure S2D.TIF
- Figure S2E.TIF
- Figure S2F.TIF
- Figure S2G.TIF
- Figure S2H.TIF
- Figure S3.TIF
- Figure S4.TIF
- Supplementary Tables.XLSX
