# Supplementary material for: Genome-Wide Dissection of the Genetic Basis for Drought Tolerance in Gossypium hirsutum L. Races
Source: Front Plant Sci. 2022 Jun 28;13:876095. doi: 10.3389/fpls.2022.876095 (PMC9274165; doi:10.3389/fpls.2022.876095)
Supplement: Supplementary Figure 1 — Histogram of drought-tolerance traits investigated in four environments. E1, E2, E3, and E4 indicate the four environments 2015–2016 Damao in the field, 2015–2016 Damao in the greenhouse, 2016–2017 Yacheng in the greenhouse, and 2016–17 Baogang in the field, respectively; CHL, chlorophyll content; LA, leaf area; PH, plant height; SD, stem diameter; LEAVES, number of leaves; LFW, leaf fresh weight; LWW, leaf wilted weight; LDW, leaf dry weight. [file Data_Sheet_1.zip › Supplementary Tables.XLSX]

## Sheet: Table S1
Table S1 List of G. hirsutum accessions used in this study.
Number	Accessions	Sample ID	Origin
1	Latifolium3	200708510028_R04C02	Mexico
2	Latifolium7	200708510031_R11C02	Mexico
3	Latifolium8	200708510031_R12C02	Mexico
4	Latifolium9	200708510037_R04C01	Mexico
5	Latifolium10	200708510032_R01C01	Mexico
6	Latifolium11	200708510032_R02C01	Mexico
7	Latifolium14	200708510032_R03C01	Mexico
8	Latifolium15	200708510032_R04C01	Mexico
9	Latifolium16	200708510032_R05C01	Mexico
10	Latifolium17	200708510032_R06C01	Mexico
11	Latifolium19	200708510032_R07C01	Mexico
12	Latifolium20	200708510037_R05C01	Mexico
13	Latifolium21	200708510032_R08C01	Mexico
14	Latifolium22	200708510032_R09C01	Mexico
15	Latifolium23	200708510032_R10C01	Mexico
16	Latifolium24	200708510032_R11C01	Mexico
17	Latifolium25	200708510032_R12C01	Mexico
18	Latifolium26	200708510032_R01C02	Mexico
19	Latifolium27	200708510032_R02C02	Mexico
20	Latifolium28	200708510028_R05C02	Mexico
21	Latifolium31	200708510028_R06C02	Mexico
22	Latifolium35	200708510028_R07C02	Mexico
23	Latifolium38	200708510032_R03C02	Guatemala
24	Latifolium42	200708510032_R04C02	Guatemala
25	Latifolium43	200708510032_R05C02	Guatemala
26	Latifolium44	200708510032_R06C02	Guatemala
27	Latifolium46	200708510032_R07C02	Guatemala
28	Latifolium47	200708510028_R08C02	Guatemala
29	Latifolium48	200708510032_R08C02	Guatemala
30	Latifolium50	200708510028_R09C02	Guatemala
31	Latifolium51	200708510037_R06C01	Guatemala
32	Latifolium52	200708510032_R09C02	Guatemala
33	Latifolium53	200708510037_R07C01	Guatemala
34	Latifolium54	200708510032_R10C02	Guatemala
35	Latifolium55	200708510037_R08C01	Guatemala
36	Latifolium56	200708510032_R11C02	Guatemala
37	Latifolium57	200708510032_R12C02	Guatemala
38	Latifolium58	200708510033_R01C01	Guatemala
39	Latifolium59	200708510033_R02C01	Guatemala
40	Latifolium60	200708510033_R03C01	Guatemala
41	Latifolium61	200708510033_R04C01	Guatemala
42	Latifolium62	200708510037_R09C01	Guatemala
43	Latifolium63	200708510033_R05C01	Guatemala
44	Latifolium64	200708510033_R06C01	Guatemala
45	Latifolium65	200708510033_R07C01	Guatemala
46	Latifolium66	200708510033_R08C01	Guatemala
47	Latifolium67	200708510033_R09C01	Guatemala
48	Latifolium68	200708510033_R10C01	Guatemala
49	Latifolium69	200708510033_R11C01	Guatemala
50	Latifolium70	200708510033_R12C01	Guatemala
51	Latifolium71	200708510033_R01C02	Guatemala
52	Latifolium72	200708510033_R02C02	Guatemala
53	Latifolium76	200708510033_R03C02	Guatemala
54	Latifolium78	200708510033_R04C02	Mexico
55	Latifolium79	200708510033_R05C02	Guatemala
56	Latifolium80	200708510033_R06C02	Guatemala
57	Latifolium84	200708510033_R07C02	Guatemala
58	Latifolium86	200708510033_R08C02	Guatemala
59	Latifolium88	200708510033_R09C02	Guatemala
60	Latifolium90	200708510033_R10C02	Guatemala
61	Latifolium93	200708510033_R11C02	Guatemala
62	Latifolium95	200708510033_R12C02	Guatemala
63	Latifolium96	200708510034_R01C01	Mexico
64	Latifolium97	200708510034_R02C01	Mexico
65	Latifolium98	200708510037_R10C01	Guatemala
66	Latifolium99	200708510034_R03C01	Guatemala
67	Latifolium100	200708510034_R04C01	Guatemala
68	Latifolium101	200708510034_R05C01	Guatemala
69	Latifolium102	200708510034_R06C01	Guatemala
70	Latifolium103	200708510034_R07C01	Guatemala
71	Latifolium107	200708510028_R10C02	Guatemala
72	Latifolium108	200708510034_R08C01	Guatemala
73	Latifolium109	200708510034_R09C01	Guatemala
74	Latifolium110	200708510028_R11C02	Guatemala
75	Latifolium112	200708510034_R10C01	Guatemala
76	Latifolium120	200708510034_R11C01	Guatemala
77	Latifolium122	200708510028_R12C02	Guatemala
78	Latifolium123	200708510034_R12C01	Guatemala
79	Latifolium124	200708510034_R01C02	Guatemala
80	Latifolium125	200708510034_R02C02	Guatemala
81	Latifolium126	200708510034_R03C02	Mexico
82	Latifolium127	200708510034_R04C02	Mexico
83	Latifolium128	200708510034_R05C02	Mexico
84	Latifolium129	200708510034_R06C02	Mexico
85	Latifolium131	200708510030_R01C01	Guatemala
86	Latifolium134	200708510034_R07C02	Guatemala
87	Latifolium136	200708510034_R08C02	Mexico
88	Latifolium137	200708510030_R02C01	Guatemala
89	Latifolium139	200708510034_R09C02	Guatemala
90	Latifolium141	200708510034_R10C02	Guatemala
91	Latifolium142	200708510030_R03C01	Guatemala
92	Latifolium143	200708510034_R11C02	Guatemala
93	Latifolium144	200708510030_R04C01	Guatemala
94	Latifolium145	200708510034_R12C02	Mexico
95	Latifolium146	200708510035_R01C01	Mexico
96	Latifolium147	200708510030_R05C01	Mexico
97	Latifolium148	200708510035_R02C01	Guatemala
98	Latifolium149	200708510037_R11C01	Guatemala
99	Latifolium150	200708510036_R02C02	Guatemala
100	Latifolium151	200708510035_R03C01	Mexico
101	Latifolium152	200708510035_R04C01	Guatemala
102	Latifolium153	200708510035_R05C01	Guatemala
103	Latifolium155	200708510035_R06C01	Guatemala
104	Latifolium157	200708510035_R07C01	Guatemala
105	Latifolium158	200708510035_R08C01	Guatemala
106	Latifolium162	200708510035_R09C01	Mexico
107	Latifolium163	200708510037_R12C01	Guatemala
108	Latifolium164	200708510030_R06C01	Mexico
109	Latifolium165	200708510030_R07C01	Guatemala
110	Latifolium179	200708510035_R10C01	Mexico
111	Latifolium181	200708510035_R11C01	Mexico
112	Latifolium186	200708510035_R12C01	Guatemala
113	Latifolium187	200708510035_R01C02	Guatemala
114	Marie-galante2	200708510036_R09C02	Guatemala
115	Marie-galante3	200708510036_R10C02	Mexico
116	Marie-galante4	200708510036_R11C02	Guatemala
117	Marie-galante11	200708510031_R04C02	El Salvador
118	Marie-galante13	200708510031_R05C02	Trinidad and Tobago
119	Marie-galante40A	200708510036_R12C02	Puerto Rico
120	Marie-galante41	200708510037_R01C01	Dominican Republic
121	Marie-galante46	200708510028_R12C01	Cuba
122	Marie-galante51	200708510031_R06C02	Colombia
123	Marie-galante52A	200708510031_R07C02	Suriname
124	Marie-galante57	200708510028_R01C02	Colombia
125	Marie-galante60	200708510028_R02C02	Brazil
126	Marie-galante66	200708510031_R08C02	Brazil
127	Marie-galante69	200708510037_R02C01	Ghana
128	Marie-galante84	200708510037_R03C01	Guadeloupe
129	Marie-galante85	200708510028_R03C02	Guadeloupe
130	Marie-galante116	200708510031_R09C02	Brazil
131	Marie-galante118	200708510031_R10C02	Brazil
132	Morrilli2	200708510031_R03C01	Mexico
133	Morrilli3	200708510031_R04C01	Mexico
134	Morrilli12	200708510031_R05C01	Mexico
135	Morrilli13	200708510031_R06C01	Mexico
136	Morrilli15	200708510031_R07C01	Mexico
137	Morrilli16	200708510028_R02C01	Mexico
138	Morrilli17	200708510028_R03C01	Mexico
139	Morrilli20	200708510028_R04C01	Mexico
140	Morrilli21	200708510031_R08C01	Guatemala
141	Morrilli22	200708510028_R05C01	Mexico
142	Morrilli23	200708510028_R06C01	Mexico
143	Morrilli25	200708510031_R09C01	Mexico
144	Morrilli26	200708510028_R07C01	Mexico
145	Morrilli29	200708510036_R03C02	Mexico
146	Morrilli33	200708510036_R04C02	Mexico
147	Morrilli34	200708510031_R10C01	Mexico
148	Morrilli38	200708510028_R08C01	Mexico
149	Morrilli40	200708510028_R09C01	Mexico
150	Morrilli41	200708510031_R11C01	Mexico
151	Morrilli43	200708510031_R12C01	Mexico
152	Palmeri9	200708510035_R02C02	Mexico
153	Palmeri12	200708510035_R03C02	Mexico
154	Palmeri15	200708510035_R04C02	Trinidad and Tobago
155	Palmeri31	200708510035_R05C02	Martinique
156	Palmeri32	200708510035_R06C02	Portugal
157	Palmeri36	200708510035_R07C02	Puerto Rico
158	Palmeri37	200708510035_R08C02	Puerto Rico
159	Punctatum1	200708510030_R08C01	Mexico
160	Punctatum2	200708510030_R09C01	Mexico
161	Punctatum4	200708510030_R10C01	Mexico
162	Punctatum5	200708510030_R11C01	Mexico
163	Punctatum7	200708510030_R12C01	Guatemala
164	Punctatum8	200708510030_R01C02	Guatemala
165	Punctatum9	200708510030_R02C02	Guatemala
166	Punctatum10	200708510028_R01C01	Guatemala
167	Punctatum12	200708510030_R03C02	Guatemala
168	Punctatum13	200708510030_R04C02	Guatemala
169	Punctatum14	200708510030_R05C02	Guatemala
170	Punctatum15	200708510030_R06C02	Guatemala
171	Punctatum16	200708510030_R07C02	Guatemala
172	Punctatum19	200708510030_R08C02	Mexico
173	Punctatum20	200708510030_R09C02	Mexico
174	Punctatum21	200708510030_R10C02	Mexico
175	Punctatum23	200708510030_R11C02	Mexico
176	Punctatum25	200708510030_R12C02	Egypt
177	Punctatum29	200708510031_R01C01	Mexico
178	Punctatum30	200708510031_R02C01	Mexico
179	Richmondi1	200708510036_R05C02	Mexico
180	Richmondi2	200708510031_R02C02	Mexico
181	Richmondi6	200708510036_R06C02	Mexico
182	Richmondi7	200708510036_R01C02	Mexico
183	Richmondi8	200708510036_R07C02	Mexico
184	Richmondi9	200708510036_R08C02	Mexico
185	Richmondi10	200708510031_R03C02	Mexico
186	Richmondi11	200708510028_R11C01	Mexico
187	Yucatanense2	200708510028_R10C01	Mexico
188	Yucatanense3	200708510031_R01C02	Mexico
189	TM-1	200708510036_R12C01	USA

## Sheet: Table S2
Table S2 Data acquisition for 8 traits in four environments.
Traits	Abbreviation	2015-16Damao in the field (E1)	2015-16Damao in the greenhouse (E2)	2016-17Yacheng in the greenhouse (E3)	2016-17Baogang in the field (E4)
Chlorophyll Content	CHL	Y	Y	Y	Y
Leaf Area	LA	-	-	Y	Y
Plant Height	PH	Y	Y	Y	Y
Stem Diameter	SD	Y	Y	Y	Y
number of Leaves	LEAVES	Y	Y	-	-
Leaf Fresh Weight	LFW	Y	Y	Y	Y
Leaf Wilted Weight	LWW	Y	Y	Y	Y
Leaf Dry Weight	LDW	Y	Y	Y	Y
Y' represented that data were colleted; '-' indicated that data were missing.

## Sheet: Table S3
Table S3 SNPs significantly associated with drought resistance that were detected using five models with GAPIT software.
Traits	SNP	Chr.	Pos.	GLM					MLM					CMLM					SUPER					FarmCUP
				E1	E2	E3	E4	BLUP	E1	E2	E3	E4	BLUP	E1	E2	E3	E4	BLUP	E1	E2	E3	E4	BLUP	E1	E2	E3	E4	BLUP
CHL	TM5832	A3	621671	4.9761					5.37567					5.15032					5.15648					11.3885
CHL	TM12205	A5	40666874																								4.96998
CHL	TM18564	A7	2342592																						4.89431
CHL	TM20346	A7	41040248																								6.82478
CHL	TM29903	A8	101604725																						4.74848
CHL	TM29927	A8	102352318																								9.56996
CHL	TM30051	A9	2860025																					5.65255
CHL	TM36776	A10	98385754																					5.00226
CHL	TM41446	A12	42651613																							5.91716
CHL	TM47593	A13	75918170																						5.92805
CHL	TM50253	D2	519974																						7.76825
CHL	TM58391	D5	51393121																							5.83222
CHL	TM73640	D10	8012681																								4.78005
CHL	TM77231	D11	65710772																					5.38631
CHL	TM69863	D8	64527910								5.01534					4.78238					4.84897					7.63675
CHL	TM58894	D6	445690																					4.9077
CHL	TM62605	D6	54876807	4.81834					5.0608					4.84263					4.84801
CHL	TM62606	D6	54884942	4.81834					5.0608					4.84263					4.84801
CHL	TM62607	D6	54890311	5.15667					5.38022					5.1793					5.186
CHL	TM62609	D6	54911815	4.9819					5.20047					4.99729					5.00303
CHL	TM62610	D6	54916052	4.9819					5.20047					4.99729					5.00303
CHL	TM62611	D6	54918765	4.85583					5.08701					4.88871					4.89159
CHL	TM62612	D6	54926607	4.9819					5.20047					4.99729					5.00303
CHL	TM62613	D6	54951583	5.21089					5.43388					5.22931					5.23582
CHL	TM62614	D6	54954140	4.85583					5.08701					4.88871					4.89159
CHL	TM62617	D6	54970026	5.15667					5.38022					5.1793					5.186
CHL	TM62621	D6	54996965	4.79137					5.10402					4.87462
CHL	TM62623	D6	55009088						4.96562					4.74178					4.75073
CHL	TM62625	D6	55026490						4.96562					4.74178					4.75073
CHL	TM62626	D6	55042409						4.96562					4.74178					4.75073
CHL	TM62621	D6	54996965																4.88675					5.40911
CHL	TM77265	D12	460250																					10.9146
LA	TM5048	A2	65623215																								5.54946
LA	TM8713	A4	3801843																							4.71545
LA	TM13159	A5	83646730																								8.21442
LA	TM11584	A5	32379630																								6.04361
LA	TM18483	A6	102183321																								5.20675
LA	TM29750	A8	98268637																								7.71893
LA	TM32422	A9	49232223																							6.72556
LA	TM36909	A10	100812923																							5.25053
LA	TM37349	A11	11501032																							6.20743
LA	TM37935	A11	22064072																							5.25549
LA	TM44052	A13	26833170																							7.22122
LA	TM43601	A13	12042218																								7.53095
LA	TM81906	D13	54827316																								7.31515
LA	TM58485	D5	53096364																							7.45584
LA	TM57110	D5	8969925																								16.8466
LA	TM57176	D5	9970466					4.79829															4.88282
LA	TM74992	D10	57909007																							7.77784
LA	TM74791	D10	55073584																								5.80946
LA	TM69529	D8	59656077																								7.03125
LA	TM69216	D8	53633027																								6.55675
LA	TM62032	D6	50343457																							5.57494
LA	TM78298	D12	29276562																							5.09293
LDW	TM4190	A2	9547155																					5.10561
LDW	TM7036	A3	64574372																					8.11022
LDW	TM8634	A4	2343676																							5.84845
LDW	TM12878	A5	78512979																						6.99741
LDW	TM13150	A5	83077572																								5.59123
LDW	TM18554	A7	2232287																							5.02426
LDW	TM19106	A7	13589560																								8.17442
LDW	TM20254	A7	40077579																							5.17427
LDW	TM29750	A8	98268637																								8.60427
LDW	TM33865	A10	2761881			5.20721					5.07932					5.02388					5.04137					9.79635	6.51496
LDW	TM38206	A11	42335700																						5.1559
LDW	TM39107	A11	77180738																					6.53333
LDW	TM40152	A12	3013638																							7.24346
LDW	TM42009	A12	59725467																					5.54607
LDW	TM43389	A13	4637469																								6.2945
LDW	TM47696	A13	79134335																							5.25713	6.5049
LDW	TM51653	D2	24362092																							5.18677
LDW	TM53317	D2	65885145																					5.79105
LDW	TM66699	D7	53002256																						4.94658
LDW	TM66781	D7	54197884																								5.11289
LDW	TM55273	D3	43856707																								6.29448
LDW	TM55339	D3	46277904																						5.1902
LDW	TM82166	D13	59063321																						5.12614
LDW	TM58019	D5	31820234																							4.77888
LDW	TM73079	D10	560544	5.2595					5.29996										5.28932					4.72678
LDW	TM73170	D10	2173171																					6.72162
LDW	TM76913	D11	55752874																						5.21263
LDW	TM69946	D9	1400342																									4.76653
LDW	TM69947	D9	1404211																									4.76653
LDW	TM69949	D9	1410910																									4.80898
LDW	TM69955	D9	1457704																									4.76653
LDW	TM69958	D9	1471171																									4.76653
LDW	TM70461	D9	9840524																							8.28407
LDW	TM71310	D9	20492455																						5.64874
LDW	TM72239	D9	38794356																						5.94734
LDW	TM72359	D9	40414934				4.8297					4.8805					4.98044					4.98411					8.46548
LDW	TM72361	D9	40432377									4.73019					4.83979					4.84446
LDW	TM67337	D8	7733718																							6.0678
LDW	TM61944	D6	49740582																						6.51913
LDW	TM79340	D12	48730178																							6.36245
LFW	TM4190	A2	9547155																					6.59606
LFW	TM4431	A2	14498857																							6.58205
LFW	TM8495	A4	836834																								13.6661
LFW	TM11098	A5	23939706																							4.82424
LFW	TM18554	A7	2232287																					4.79833		7.73393
LFW	TM19509	A7	21144546																								5.64893
LFW	TM33383	A9	67105117																							6.79596
LFW	TM33865	A10	2761881																							5.31703
LFW	TM36186	A10	89250352																								7.58598
LFW	TM40377	A12	7013683			4.71092
LFW	TM40383	A12	7095050			4.73608					4.72237										4.70995
LFW	TM47324	A13	72125582																					6.3117
LFW	TM49488	D1	51098502																						6.34729
LFW	TM48401	D1	13960072																								6.93126
LFW	TM63192	D7	1584194																							6.84755
LFW	TM66781	D7	54197884																								8.65366
LFW	TM64099	D7	19129079																								5.2943
LFW	TM53526	D3	3114455																					5.76219
LFW	TM58748	D5	59179973																							5.74788
LFW	TM73818	D10	10613211																					8.19192
LFW	TM73079	D10	560544	5.29397					5.36577										5.3608					4.97784
LFW	TM70460	D9	9747390																							8.56613
LFW	TM72366	D9	40474456																								4.75175
LFW	TM59772	D6	17897255																					7.99015
LFW	TM63065	D6	62479735																							6.42856
LFW	TM59035	D6	1933355																								6.29371
LFW	TM77291	D12	753492																						5.57934
LFW	TM79726	D12	54902107																								6.20341
LEAVES	TM133	A1	3239317																									6.41125
LEAVES	TM10265	A5	5316120															4.77319
LEAVES	TM10267	A5	5328342										5.00239					5.11495					4.97567					5.61542
LEAVES	TM37366	A11	13346080																									5.22665
LEAVES	TM38571	A11	58137941																					5.28834
LEAVES	TM42198	A12	67535682																					6.65593
LEAVES	TM41422	A12	41878549																					5.93127
LEAVES	TM47557	A13	75523676																									4.80042
LEAVES	TM43217	A13	1770015																					5.30006
LEAVES	TM80650	D13	21792901																									4.71864
LEAVES	TM82106	D13	57784263																						8.16862
LEAVES	TM75355	D11	3682683																									5.70956
LEAVES	TM76283	D11	27564953																					6.1082
LEAVES	TM56428	D4	45514206																					5.90816
LEAVES	TM56519	D4	47959147																						5.34481
LEAVES	TM70461	D9	9840524																					6.61563
LEAVES	TM79228	D12	47472779																					5.91343
LWW	TM6369	A3	8854255
LWW	TM7036	A3	64574372																					6.65358
LWW	TM5941	A3	2604071																					4.76453
LWW	TM6689	A3	15614672																							5.43784
LWW	TM8495	A4	836834																								12.9802
LWW	TM22055	A8	5546093																						5.29308
LWW	TM29986	A9	1305487										4.71762
LWW	TM33383	A9	67105117																						4.71825
LWW	TM33385	A9	67119112																							7.07164
LWW	TM35812	A10	79770541																								5.69166
LWW	TM39560	A11	88314069																									4.93845
LWW	TM39830	A11	91605597
LWW	TM50311	D2	1300200
LWW	TM66781	D7	54197884																								4.8972
LWW	TM55103	D3	41349514																					8.14164
LWW	TM58003	D5	31709147																								6.77983
LWW	TM58703	D5	58786282																								5.61051
LWW	TM57108	D5	8953836																								5.48281
LWW	TM73079	D10	560544	4.73459					4.79534										4.84461
LWW	TM73946	D10	12123707																					6.05227			6.42962
LWW	TM56373	D4	44241127																									5.19053
LWW	TM69945	D9	1388823										4.71762
LWW	TM69946	D9	1400342										4.89696
LWW	TM69947	D9	1404211										4.89696
LWW	TM69949	D9	1410910										4.97064
LWW	TM69951	D9	1422795										4.71762
LWW	TM69955	D9	1457704										4.89696
LWW	TM69957	D9	1466240										4.71762
LWW	TM69958	D9	1471171										4.89696
LWW	TM69959	D9	1479623										4.71762
LWW	TM69962	D9	1488755										4.71762
LWW	TM72368	D9	40494081																					5.00371
LWW	TM72248	D9	38841742																								9.16783
LWW	TM72359	D9	40414934																								6.95957
LWW	TM67056	D8	3030929																							5.95033
LWW	TM59672	D6	11843657												5.34791					4.87264					7.651
LWW	TM59675	D6	11881468												5.37639					4.90817
LWW	TM59677	D6	11906406												5.37639					4.90817
LWW	TM60113	D6	27900329																							7.95233
LWW	TM62928	D6	59500192																								6.27899
LWW	TM59891	D6	20763567																								4.88486
PH	TM9960	A5	523819																								8.01388
PH	TM13433	A5	90220913																								7.25747
PH	TM10541	A5	11391009																								5.53461
PH	TM20528	A7	42756208																					4.85576
PH	TM20583	A7	45916398																								4.76503
PH	TM29127	A8	84875092
PH	TM21770	A8	595637																						5.02859
PH	TM26451	A8	53628538																								4.87087
PH	TM31805	A9	43528559	5.34126					5.81124					5.67915					5.51219					5.45706
PH	TM32924	A9	55017869
PH	TM33517	A9	69004341																								7.94395
PH	TM38199	A11	42133551																						10.8384
PH	TM38184	A11	41970139																						9.55881
PH	TM38215	A11	42533710																								9.25085
PH	TM53095	D2	62834231																					5.10535
PH	TM53340	D2	66957969																								6.12525
PH	TM49187	D1	43492837																								7.57463
PH	TM55269	D3	43797629
PH	TM81562	D13	47412243
PH	TM56955	D5	6012784
PH	TM58793	D5	59966319
PH	TM76073	D11	19273291	4.93102					5.31301										5.07158					5.43136
PH	TM76072	D11	19269898	4.74004					5.13008										4.88372					5.29188
PH	TM76926	D11	55928946																								5.07547
PH	TM69185	D8	53168091																						5.56812
PH	TM59035	D6	1933355																					5.90031
PH	TM62948	D6	60372197																								9.89022
PH	TM79497	D12	51211584																					8.2417
PH	TM77495	D12	3423804																								5.92707
SD	TM25029	A8	41351409																					7.50525
SD	TM32422	A9	49232223																							5.20275
SD	TM33237	A9	64997843																								6.07638
SD	TM36763	A10	98107547																								5.23999
SD	TM46636	A13	60446545				4.97663					5.04109					4.72209					4.85628
SD	TM53251	D2	64738593																									4.83711
SD	TM50469	D2	3003043																							5.84527
SD	TM65878	D7	41448029																							6.48388
SD	TM53590	D3	4055596																					6.35312
SD	TM57383	D5	18061391																					7.03526
SD	TM57599	D5	23997279																							5.66968
SD	TM74299	D10	28105889									4.75382
SD	TM74300	D10	28108034				4.9117
SD	TM74305	D10	28125529									4.75382
SD	TM74308	D10	28140547				4.9117
SD	TM74311	D10	28156527				4.89402					5.05026										4.86976
SD	TM74312	D10	28162597				4.89402					5.05026										4.86976
SD	TM74314	D10	28181084				4.75552																				5.98037
SD	TM70259	D9	5198598																					6.9084
SD	TM68983	D8	45674912																							5.08128
SD	TM62182	D6	51431380																							5.81455
E1, E2, E3, and E4 indicate the four environments 2015-2016Damao in the field, 2015-2016Damao in the greenhouse, 2016-2017Yacheng in the greenhouse, and 2016-2017Baogang in the field, respectively. CHL, chlorophyll content; LA, leaf area; PH: plant height; SD, stem diameter; LEAVES, number of leaves; LFW, leaf fresh weight; LWW, leaf wilted weight; and LDW, leaf dry weight. GLM, general linear mo…

## Sheet: Table S4
Table S4 Annotation of 520 genes identified based on 36 significantly associated SNPs.
#GeneID	COG_class	COG_class_annotation	GO_annotation
Gh_A03G0030	--	--	Cellular Component: intracellular membrane-bounded organelle (GO:0043231);; Cellular Component: cytoplasmic part (GO:0044444);; Cellular Component: intracellular organelle part (GO:0044446);;
Gh_A03G0031	--	--	Molecular Function: transporter activity (GO:0005215);; Cellular Component: vacuole (GO:0005773);; Biological Process: transport (GO:0006810);;
Gh_A03G0032	--	--	--
Gh_A03G0033	--	--	--
Gh_A03G0034	[L]	Replication, recombination and repair	Biological Process: nuclear-transcribed mRNA catabolic process, nonsense-mediated decay (GO:0000184);; Cellular Component: cytoplasmic mRNA processing body (GO:0000932);; Molecular Function: DNA binding (GO:0003677);; Molecular Function: RNA helicase activity (GO:0003724);; Molecular Function: ATP binding (GO:0005524);; Cellular Component: cytosol (GO:0005829);; Cellular Component: plasma membran…
Gh_A03G0035	--	--	Molecular Function: metal ion binding (GO:0046872);;
Gh_A03G0036	--	--	--
Gh_A03G0037	--	--	Molecular Function: phospholipid binding (GO:0005543);; Biological Process: anatomical structure morphogenesis (GO:0009653);; Biological Process: epidermal cell differentiation (GO:0009913);; Biological Process: cellular component organization (GO:0016043);; Cellular Component: intracellular membrane-bounded organelle (GO:0043231);; Cellular Component: cytoplasmic part (GO:0044444);; Biological P…
Gh_A03G0038	--	--	--
Gh_A03G0039	--	--	--
Gh_A03G0040	--	--	Biological Process: cytokinesis (GO:0000910);; Molecular Function: SNAP receptor activity (GO:0005484);; Cellular Component: plasma membrane (GO:0005886);; Biological Process: membrane fusion (GO:0006944);; Molecular Function: protein transporter activity (GO:0008565);; Cellular Component: cell plate (GO:0009504);; Biological Process: protein transport (GO:0015031);; Biological Process: vesicle-m…
Gh_A03G0041	[TDK]	--	--
Gh_A03G0042	--	--	--
Gh_A03G0043	--	--	Molecular Function: calcium ion binding (GO:0005509);; Cellular Component: cytoplasm (GO:0005737);; Cellular Component: plasma membrane (GO:0005886);; Biological Process: response to cold (GO:0009409);; Biological Process: response to water deprivation (GO:0009414);; Biological Process: response to salt stress (GO:0009651);; Biological Process: potassium ion import (GO:0010107);; Biological Proce…
Gh_A03G0044	[O]	Posttranslational modification, protein turnover, chaperones	Molecular Function: serine-type endopeptidase activity (GO:0004252);; Biological Process: proteolysis (GO:0006508);; Molecular Function: 2-alkenal reductase [NAD(P)] activity (GO:0032440);; Molecular Function: identical protein binding (GO:0042802);; Biological Process: negative regulation of catalytic activity (GO:0043086);; Biological Process: oxidation-reduction process (GO:0055114);;
Gh_A03G0045	--	--	--
Gh_A03G0046	--	--	Cellular Component: extracellular region (GO:0005576);; Biological Process: sexual reproduction (GO:0019953);;
Gh_A03G0047	--	--	--
Gh_A03G0048	--	--	--
Gh_A03G0049	--	--	--
Gh_A03G0050	--	--	--
Gh_A03G0051	[R]	General function prediction only	Molecular Function: nucleotide binding (GO:0000166);; Molecular Function: nucleic acid binding (GO:0003676);;
Gh_A03G0052	[RTKL]	--	Molecular Function: protein serine/threonine kinase activity (GO:0004674);; Molecular Function: non-membrane spanning protein tyrosine kinase activity (GO:0004715);; Molecular Function: ATP binding (GO:0005524);; Biological Process: protein phosphorylation (GO:0006468);; Biological Process: glucuronoxylan metabolic process (GO:0010413);; Biological Process: xylan biosynthetic process (GO:0045492)…
Gh_A05G0466	[RTKL]	--	--
Gh_A05G0467	[E]	Amino acid transport and metabolism	Molecular Function: L-aspartate:2-oxoglutarate aminotransferase activity (GO:0004069);; Biological Process: cellular amino acid metabolic process (GO:0006520);; Biological Process: response to cold (GO:0009409);; Cellular Component: chloroplast stroma (GO:0009570);; Biological Process: ethylene biosynthetic process (GO:0009693);; Cellular Component: chloroplast envelope (GO:0009941);; Cellular Co…
Gh_A05G0468	[J]	Translation, ribosomal structure and biogenesis	Molecular Function: structural constituent of ribosome (GO:0003735);; Biological Process: translation (GO:0006412);; Cellular Component: cytosolic large ribosomal subunit (GO:0022625);;
Gh_A05G0469	--	--	Molecular Function: DNA binding (GO:0003677);; Molecular Function: sequence-specific DNA binding transcription factor activity (GO:0003700);; Cellular Component: nucleus (GO:0005634);; Biological Process: regulation of transcription, DNA-templated (GO:0006355);;
Gh_A05G0470	--	--	--
Gh_A05G0471	--	--	Cellular Component: mitochondrial matrix (GO:0005759);;
Gh_A05G0472	--	--	--
Gh_A05G0473	[TK]	--	--
Gh_A05G0474	--	--	Biological Process: ion transport (GO:0006811);; Biological Process: tissue development (GO:0009888);; Molecular Function: transferase activity, transferring acyl groups other than amino-acyl groups (GO:0016747);; Cellular Component: intracellular membrane-bounded organelle (GO:0043231);; Biological Process: single-organism cellular process (GO:0044763);; Biological Process: root development (GO:…
Gh_A05G0475	[A]	RNA processing and modification	Molecular Function: nucleic acid binding (GO:0003676);; Molecular Function: poly(A)-specific ribonuclease activity (GO:0004535);; Cellular Component: nucleus (GO:0005634);;
Gh_A05G0476	--	--	--
Gh_A05G0477	--	--	--
Gh_A05G0478	--	--	Molecular Function: dolichyl-phosphate-mannose-protein mannosyltransferase activity (GO:0004169);; Cellular Component: endoplasmic reticulum (GO:0005783);; Biological Process: protein folding (GO:0006457);; Biological Process: response to heat (GO:0009408);; Biological Process: systemic acquired resistance (GO:0009627);; Biological Process: response to high light intensity (GO:0009644);; Cellular…
Gh_A05G0479	[C]	Energy production and conversion	Cellular Component: cytoplasm (GO:0005737);; Molecular Function: glyceraldehyde-3-phosphate dehydrogenase (NADP+) (non-phosphorylating) activity (GO:0008886);; Biological Process: oxidation-reduction process (GO:0055114);;
Gh_A05G0480	--	--	Biological Process: single-organism cellular process (GO:0044763);;
Gh_A05G0481	[R]	General function prediction only	Molecular Function: nucleotide binding (GO:0000166);; Biological Process: RNA splicing, via endonucleolytic cleavage and ligation (GO:0000394);; Cellular Component: nucleus (GO:0005634);; Biological Process: regulation of transcription, DNA-templated (GO:0006355);; Biological Process: transcription from RNA polymerase II promoter (GO:0006366);; Biological Process: sister chromatid cohesion (GO:00…
Gh_A05G0482	[RTKL]	--	Molecular Function: protein serine/threonine kinase activity (GO:0004674);; Molecular Function: ATP binding (GO:0005524);; Biological Process: protein phosphorylation (GO:0006468);; Biological Process: signal transduction (GO:0007165);;
Gh_A05G0483	--	--	Molecular Function: sequence-specific DNA binding transcription factor activity (GO:0003700);; Biological Process: regulation of transcription, DNA-templated (GO:0006355);; Molecular Function: sequence-specific DNA binding (GO:0043565);;
Gh_A05G0484	--	--	--
Gh_A05G0485	--	--	--
Gh_A05G0486	[E]	Amino acid transport and metabolism	Molecular Function: chorismate mutase activity (GO:0004106);; Biological Process: aromatic amino acid family biosynthetic process (GO:0009073);; Cellular Component: cytoplasmic part (GO:0044444);;
Gh_A05G0487	[I]	Lipid transport and metabolism	Biological Process: mitotic G2 phase (GO:0000085);; Molecular Function: 3-hydroxyisobutyryl-CoA hydrolase activity (GO:0003860);; Cellular Component: mitochondrion (GO:0005739);; Biological Process: fatty acid beta-oxidation (GO:0006635);; Biological Process: pyrimidine ribonucleotide biosynthetic process (GO:0009220);; Biological Process: photomorphogenesis (GO:0009640);; Biological Process: reg…
Gh_A05G0488	--	--	Molecular Function: signal transducer activity (GO:0004871);; Cellular Component: late endosome (GO:0005770);; Biological Process: signal transduction (GO:0007165);; Biological Process: response to light stimulus (GO:0009416);; Biological Process: positive regulation of flower development (GO:0009911);; Biological Process: inflorescence development (GO:0010229);; Biological Process: basipetal aux…
Gh_A05G0489	--	--	Cellular Component: mitochondrion (GO:0005739);; Cellular Component: endosome (GO:0005768);; Cellular Component: vacuolar membrane (GO:0005774);; Cellular Component: Golgi apparatus (GO:0005794);; Cellular Component: trans-Golgi network (GO:0005802);; Biological Process: N-terminal protein myristoylation (GO:0006499);; Cellular Component: plant-type cell wall (GO:0009505);; Cellular Component: in…
Gh_A05G0490	--	--	--
Gh_A05G0491	--	--	Biological Process: microtubule cytoskeleton organization (GO:0000226);; Biological Process: cytokinesis by cell plate formation (GO:0000911);; Molecular Function: copper ion binding (GO:0005507);; Molecular Function: electron carrier activity (GO:0009055);; Cellular Component: plasmodesma (GO:0009506);; Cellular Component: anchored component of plasma membrane (GO:0046658);;
Gh_A05G0492	--	--	--
Gh_A05G0493	--	--	Biological Process: maltose metabolic process (GO:0000023);; Biological Process: polysaccharide catabolic process (GO:0000272);; Biological Process: pentose-phosphate shunt (GO:0006098);; Biological Process: phosphatidylglycerol biosynthetic process (GO:0006655);; Biological Process: plant-type cell wall organization (GO:0009664);; Biological Process: chloroplast relocation (GO:0009902);; Biologi…
Gh_A05G0494	--	--	--
Gh_A05G0495	[T]	Signal transduction mechanisms	Molecular Function: protein serine/threonine phosphatase activity (GO:0004722);; Biological Process: protein dephosphorylation (GO:0006470);; Molecular Function: metal ion binding (GO:0046872);;
Gh_A05G0496	[GEPR]	--	Molecular Function: transporter activity (GO:0005215);; Biological Process: transport (GO:0006810);; Cellular Component: membrane (GO:0016020);; Biological Process: brassinosteroid biosynthetic process (GO:0016132);;
Gh_A05G0497	--	--	--
Gh_A05G0498	[GEPR]	--	--
Gh_A05G0499	[GEPR]	--	--
Gh_A05G0500	[PR]	--	Cellular Component: chloroplast envelope (GO:0009941);; Molecular Function: chlorophyllide a oxygenase [overall] activity (GO:0010277);; Molecular Function: vanillate monooxygenase activity (GO:0018489);; Biological Process: protein targeting to chloroplast (GO:0045036);; Molecular Function: metal ion binding (GO:0046872);; Molecular Function: 2 iron, 2 sulfur cluster binding (GO:0051537);; Biolo…
Gh_A05G0501	--	--	Molecular Function: GTPase activity (GO:0003924);; Molecular Function: GTP binding (GO:0005525);; Biological Process: GTP catabolic process (GO:0006184);;
Gh_A05G0502	--	--	Molecular Function: nucleic acid binding (GO:0003676);; Cellular Component: intracellular (GO:0005622);; Molecular Function: zinc ion binding (GO:0008270);;
Gh_A05G0503	--	--	Molecular Function: protein binding (GO:0005515);;
Gh_A05G0504	--	--	--
Gh_A05G0505	[GER]	--	Cellular Component: membrane (GO:0016020);;
Gh_A05G0506	--	--	Cellular Component: endoplasmic reticulum (GO:0005783);;
Gh_A05G0507	--	--	Molecular Function: peroxidase activity (GO:0004601);; Biological Process: mRNA processing (GO:0006397);; Biological Process: response to oxidative stress (GO:0006979);; Molecular Function: hydrolase activity, acting on ester bonds (GO:0016788);; Molecular Function: heme binding (GO:0020037);; Molecular Function: metal ion binding (GO:0046872);; Biological Process: oxidation-reduction process (GO…
Gh_A05G0508	--	--	Molecular Function: aspartic-type endopeptidase activity (GO:0004190);; Biological Process: proteolysis (GO:0006508);; Cellular Component: apoplast (GO:0048046);;
Gh_A05G0509	--	--	Molecular Function: aspartic-type endopeptidase activity (GO:0004190);; Biological Process: proteolysis (GO:0006508);; Cellular Component: apoplast (GO:0048046);;
Gh_A05G0510	--	--	Molecular Function: peptidase activity (GO:0008233);;
Gh_A05G0511	--	--	--
Gh_A05G0512	--	--	--
Gh_A05G0513	--	--	--
Gh_A05G0514	[R]	General function prediction only	Molecular Function: protein kinase activity (GO:0004672);; Molecular Function: ATP binding (GO:0005524);; Biological Process: protein phosphorylation (GO:0006468);;
Gh_A05G0515	[T]	Signal transduction mechanisms	Molecular Function: protein serine/threonine phosphatase activity (GO:0004722);; Biological Process: protein dephosphorylation (GO:0006470);; Molecular Function: metal ion binding (GO:0046872);;
Gh_A05G0516	--	--	Cellular Component: intracellular (GO:0005622);; Molecular Function: zinc ion binding (GO:0008270);;
Gh_A05G0517	[R]	General function prediction only	Molecular Function: DNA binding (GO:0003677);; Molecular Function: sequence-specific DNA binding transcription factor activity (GO:0003700);; Molecular Function: protein binding (GO:0005515);; Molecular Function: GTP binding (GO:0005525);; Cellular Component: nucleus (GO:0005634);; Cellular Component: Golgi stack (GO:0005795);; Cellular Component: plasma membrane (GO:0005886);; Biological Process…
Gh_A07G0162	[S]	Function unknown	Molecular Function: nucleotide binding (GO:0000166);; Molecular Function: protein kinase activity (GO:0004672);; Biological Process: response to hormone (GO:0009725);; Cellular Component: membrane (GO:0016020);; Biological Process: phosphorylation (GO:0016310);; Molecular Function: oxidoreductase activity (GO:0016491);;
Gh_A07G0163	--	--	Molecular Function: sequence-specific DNA binding transcription factor activity (GO:0003700);; Cellular Component: nucleus (GO:0005634);; Biological Process: regulation of transcription, DNA-templated (GO:0006355);; Biological Process: positive regulation of cell proliferation (GO:0008284);; Biological Process: response to auxin (GO:0009733);; Biological Process: procambium histogenesis (GO:00100…
Gh_A07G0164	[DZ]	--	--
Gh_A07G0165	[Q]	Secondary metabolites biosynthesis, transport and catabolism	Cellular Component: chloroplast stroma (GO:0009570);; Biological Process: response to auxin (GO:0009733);; Biological Process: cell wall modification involved in abscission (GO:0009830);; Biological Process: auxin polar transport (GO:0009926);; Biological Process: leaf morphogenesis (GO:0009965);; Biological Process: secondary shoot formation (GO:0010223);; Biological Process: carotene catabolic …
Gh_A07G0166	--	--	Biological Process: fatty acid metabolic process (GO:0006631);; Biological Process: response to temperature stimulus (GO:0009266);; Cellular Component: chloroplast thylakoid (GO:0009534);; Cellular Component: chloroplast inner membrane (GO:0009706);; Biological Process: phloem sucrose loading (GO:0009915);; Molecular Function: tocopherol cyclase activity (GO:0009976);; Biological Process: vitamin…
Gh_A07G0167	[O]	Posttranslational modification, protein turnover, chaperones	--
Gh_A07G0168	[C]	Energy production and conversion	Molecular Function: oxidoreductase activity, acting on the CH-OH group of donors, oxygen as acceptor (GO:0016899);; Biological Process: single-organism metabolic process (GO:0044710);;
Gh_A07G0169	--	--	--
Gh_A07G0170	--	--	--
Gh_A07G0171	[O]	Posttranslational modification, protein turnover, chaperones	Molecular Function: ubiquitin-protein ligase activity (GO:0004842);; Biological Process: fatty acid beta-oxidation (GO:0006635);; Biological Process: phosphatidylinositol biosynthetic process (GO:0006661);; Biological Process: protein import into peroxisome matrix (GO:0016558);; Biological Process: protein ubiquitination (GO:0016567);;
Gh_A07G0172	--	--	Cellular Component: intracellular (GO:0005622);; Biological Process: intracellular protein transport (GO:0006886);; Biological Process: vesicle-mediated transport (GO:0016192);; Biological Process: single-organism transport (GO:0044765);;
Gh_A07G0173	[E]	Amino acid transport and metabolism	Molecular Function: L-aspartate:2-oxoglutarate aminotransferase activity (GO:0004069);; Biological Process: cellular amino acid metabolic process (GO:0006520);; Biological Process: biosynthetic process (GO:0009058);; Molecular Function: pyridoxal phosphate binding (GO:0030170);; Molecular Function: L-phenylalanine:2-oxoglutarate aminotransferase activity (GO:0080130);;
Gh_A07G0174	[E]	Amino acid transport and metabolism	Molecular Function: L-aspartate:2-oxoglutarate aminotransferase activity (GO:0004069);; Cellular Component: peroxisome (GO:0005777);; Biological Process: cellular amino acid metabolic process (GO:0006520);; Biological Process: fatty acid beta-oxidation (GO:0006635);; Biological Process: toxin catabolic process (GO:0009407);; Cellular Component: plastid (GO:0009536);; Biological Process: ethylene …
Gh_A07G0175	[KAD]	--	--
Gh_A07G0176	--	--	Molecular Function: organic cyclic compound binding (GO:0097159);; Molecular Function: heterocyclic compound binding (GO:1901363);;
Gh_A07G0177	--	--	--
Gh_A07G0178	--	--	Cellular Component: integral component of membrane (GO:0016021);;
Gh_A07G0179	[J]	Translation, ribosomal structure and biogenesis	Molecular Function: structural constituent of ribosome (GO:0003735);; Cellular Component: ribosome (GO:0005840);; Biological Process: translation (GO:0006412);; Molecular Function: rRNA binding (GO:0019843);; Molecular Function: metal ion binding (GO:0046872);;
Gh_A07G0180	[P]	Inorganic ion transport and metabolism	Molecular Function: N,N-dimethylaniline monooxygenase activity (GO:0004499);; Biological Process: auxin biosynthetic process (GO:0009851);; Molecular Function: flavin adenine dinucleotide binding (GO:0050660);; Molecular Function: NADP binding (GO:0050661);; Biological Process: oxidation-reduction process (GO:0055114);;
Gh_A07G0181	--	--	Molecular Function: organic cyclic compound binding (GO:0097159);; Molecular Function: heterocyclic compound binding (GO:1901363);;
Gh_A07G0182	--	--	--
Gh_A07G0183	--	--	--
Gh_A07G0184	--	--	--
Gh_A07G0185	--	--	Molecular Function: inward rectifier potassium channel activity (GO:0005242);; Cellular Component: endoplasmic reticulum (GO:0005783);; Cellular Component: plasma membrane (GO:0005886);; Biological Process: response to nematode (GO:0009624);; Biological Process: high-affinity potassium ion import (GO:0010163);; Biological Process: response to nitrate (GO:0010167);; Biological Process: nitrate tra…
Gh_A07G0186	--	--	Cellular Component: nucleus (GO:0005634);; Cellular Component: chloroplast (GO:0009507);;
Gh_A07G0187	--	--	Molecular Function: nucleotide binding (GO:0000166);; Molecular Function: pyrroline-5-carboxylate reductase activity (GO:0004735);; Cellular Component: cell wall (GO:0005618);; Cellular Component: cytoplasm (GO:0005737);; Biological Process: threonine catabolic process (GO:0006567);; Biological Process: response to heat (GO:0009408);; Biological Process: response to salt stress (GO:0009651);; Bio…
Gh_A07G0188	[QR]	--	Cellular Component: mitochondrion (GO:0005739);; Molecular Function: methyltransferase activity (GO:0008168);; Biological Process: methylation (GO:0032259);; Biological Process: response to cadmium ion (GO:0046686);;
Gh_A07G0189	[QR]	--	Cellular Component: mitochondrion (GO:0005739);; Molecular Function: methyltransferase activity (GO:0008168);; Biological Process: methylation (GO:0032259);; Biological Process: response to cadmium ion (GO:0046686);;
Gh_A07G0190	--	--	Molecular Function: phospholipid binding (GO:0005543);;
Gh_A07G0191	[J]	Translation, ribosomal structure and biogenesis	Molecular Function: structural constituent of ribosome (GO:0003735);; Biological Process: translation (GO:0006412);; Cellular Component: cytosolic large ribosomal subunit (GO:0022625);;
Gh_A07G0192	[G]	Carbohydrate transport and metabolism	Molecular Function: chitinase activity (GO:0004568);; Biological Process: carbohydrate metabolic process (GO:0005975);; Biological Process: chitin catabolic process (GO:0006032);;
Gh_A07G0193	[RTKL]	--	--
Gh_A07G0194	[G]	Carbohydrate transport and metabolism	Molecular Function: hydrolase activity (GO:0016787);;
Gh_A07G0195	[G]	Carbohydrate transport and metabolism	Cellular Component: extracellular region (GO:0005576);; Cellular Component: cell wall (GO:0005618);; Biological Process: carbohydrate metabolic process (GO:0005975);; Biological Process: chitin catabolic process (GO:0006032);; Molecular Function: endochitinase activity (GO:0008843);; Biological Process: response to salt stress (GO:0009651);; Biological Process: response to abscisic acid (GO:00097…
Gh_A07G0196	[R]	General function prediction only	--
Gh_A09G0532	[RTKL]	--	Biological Process: cytokinesis by cell plate formation (GO:0000911);; Molecular Function: protein serine/threonine kinase activity (GO:0004674);; Molecular Function: ATP binding (GO:0005524);; Biological Process: DNA replication initiation (GO:0006270);; Biological Process: regulation of DNA replication (GO:0006275);; Biological Process: DNA methylation (GO:0006306);; Biological Process: cell pr…
Gh_A09G0533	--	--	Cellular Component: anchored component of plasma membrane (GO:0046658);;
Gh_A09G0534	--	--	Cellular Component: plasma membrane (GO:0005886);; Biological Process: response to auxin (GO:0009733);; Biological Process: response to aluminum ion (GO:0010044);;
Gh_A09G0535	[G]	Carbohydrate transport and metabolism	Cellular Component: integral component of membrane (GO:0016021);; Molecular Function: substrate-specific transmembrane transporter activity (GO:0022891);; Biological Process: single-organism transport (GO:0044765);;
Gh_A09G0536	[I]	Lipid transport and metabolism	Biological Process: long-chain fatty acid metabolic process (GO:0001676);; Biological Process: defense response to insect (GO:0002213);; Molecular Function: long-chain fatty acid-CoA ligase activity (GO:0004467);; Cellular Component: peroxisome (GO:0005777);; Biological Process: fatty acid biosynthetic process (GO:0006633);; Biological Process: fatty acid beta-oxidation (GO:0006635);; Cellular Co…
Gh_A10G0280	--	--	--
Gh_A10G0281	[LR]	--	Molecular Function: hydrolase activity (GO:0016787);;
Gh_A10G0282	[H]	Coenzyme transport and metabolism	Molecular Function: ATP binding (GO:0005524);; Cellular Component: cell wall (GO:0005618);; Biological Process: ATP catabolic process (GO:0006200);; Cellular Component: chloroplast stroma (GO:0009570);; Biological Process: photosynthesis (GO:0015979);; Biological Process: chlorophyll biosynthetic process (GO:0015995);; Molecular Function: magnesium chelatase activity (GO:0016851);; Molecular Func…
Gh_A10G0283	--	--	--
Gh_A10G0284	--	--	--
Gh_A10G0285	--	--	--
Gh_A10G0286	[E]	Amino acid transport and metabolism	Molecular Function: carboxylic ester hydrolase activity (GO:0004091);; Biological Process: lipid metabolic process (GO:0006629);;
Gh_A10G0287	--	--	--
Gh_A10G0288	--	--	Molecular Function: triglyceride lipase activity (GO:0004806);; Biological Process: lipid metabolic process (GO:0006629);;
Gh_A10G0289	--	--	--
Gh_A10G0290	--	--	--
Gh_A10G0291	--	--	Cellular Component: nucleus (GO:0005634);;
Gh_A10G0292	--	--	--
Gh_A10G0293	--	--	Biological Process: proteolysis (GO:0006508);; Molecular Function: cysteine-type peptidase activity (GO:0008234);; Molecular Function: 2-alkenal reductase [NAD(P)] activity (GO:0032440);; Biological Process: oxidation-reduction process (GO:0055114);;
Gh_A10G0294	--	--	Biological Process: proteolysis (GO:0006508);; Molecular Function: cysteine-type peptidase activity (GO:0008234);; Molecular Function: 2-alkenal reductase [NAD(P)] activity (GO:0032440);; Biological Process: oxidation-reduction process (GO:0055114);;
Gh_A10G0295	--	--	--
Gh_A10G0296	[V]	Defense mechanisms	Molecular Function: ATP binding (GO:0005524);; Biological Process: ATP catabolic process (GO:0006200);; Molecular Function: xenobiotic-transporting ATPase activity (GO:0008559);; Molecular Function: taurine-transporting ATPase activity (GO:0015411);; Cellular Component: integral component of membrane (GO:0016021);; Biological Process: transmembrane transport (GO:0055085);;
Gh_A10G0297	--	--	Molecular Function: hydrolase activity, hydrolyzing O-glycosyl compounds (GO:0004553);; Cellular Component: cell wall (GO:0005618);; Biological Process: cellular glucan metabolic process (GO:0006073);; Molecular Function: xyloglucan:xyloglucosyl transferase activity (GO:0016762);; Cellular Component: apoplast (GO:0048046);;
Gh_A10G0298	[R]	General function prediction only	Biological Process: organ senescence (GO:0010260);; Molecular Function: flavonol synthase activity (GO:0045431);; Biological Process: flavonol biosynthetic process (GO:0051555);; Biological Process: oxidation-reduction process (GO:0055114);;
Gh_A10G0299	[R]	General function prediction only	Molecular Function: oxidoreductase activity (GO:0016491);;
Gh_A10G0300	--	--	Molecular Function: transferase activity (GO:0016740);;
Gh_A10G0301	--	--	Biological Process: transport (GO:0006810);; Cellular Component: membrane (GO:0016020);;
Gh_A10G0302	[L]	Replication, recombination and repair	Molecular Function: hydrolase activity, acting on ester bonds (GO:0016788);; Biological Process: single-organism cellular process (GO:0044763);; Biological Process: nucleic acid metabolic process (GO:0090304);;
Gh_A10G0303	--	--	--
Gh_A10G0304	[O]	Posttranslational modification, protein turnover, chaperones	--
Gh_A10G0305	[RTKL]	--	Molecular Function: protein serine/threonine kinase activity (GO:0004674);; Molecular Function: non-membrane spanning protein tyrosine kinase activity (GO:0004715);; Molecular Function: ATP binding (GO:0005524);; Biological Process: protein phosphorylation (GO:0006468);; Biological Process: regulation of signal transduction (GO:0009966);;
Gh_A10G0306	--	--	--
Gh_A10G0307	--	--	Cellular Component: cytoplasm (GO:0005737);; Cellular Component: plasma membrane (GO:0005886);; Biological Process: oligopeptide transport (GO:0006857);; Molecular Function: arsenite transmembrane transporter activity (GO:0015105);; Molecular Function: water channel activity (GO:0015250);; Biological Process: arsenite transport (GO:0015700);; Cellular Component: integral component of membrane (GO…
Gh_A10G0308	[K]	Transcription	--
Gh_A10G0309	--	--	--
Gh_A10G0310	--	--	Molecular Function: phosphatase activity (GO:0016791);;
Gh_A10G0311	[S]	Function unknown	Molecular Function: metal ion binding (GO:0046872);;
Gh_A10G0312	--	--	--
Gh_A10G0313	[K]	Transcription	Molecular Function: sequence-specific DNA binding transcription factor activity (GO:0003700);; Cellular Component: nucleus (GO:0005634);; Biological Process: regulation of transcription, DNA-templated (GO:0006355);; Biological Process: response to heat (GO:0009408);; Molecular Function: sequence-specific DNA binding (GO:0043565);;
Gh_A10G0314	--	--	Cellular Component: ubiquitin ligase complex (GO:0000151);; Molecular Function: ubiquitin-protein ligase activity (GO:0004842);; Biological Process: plant-type hypersensitive response (GO:0009626);; Biological Process: defense response to fungus, incompatible interaction (GO:0009817);; Biological Process: protein ubiquitination (GO:0016567);;
Gh_A10G0315	[L]	Replication, recombination and repair	Molecular Function: DNA binding (GO:0003677);; Molecular Function: DNA-directed DNA polymerase activity (GO:0003887);; Molecular Function: ATP binding (GO:0005524);; Cellular Component: plasma membrane (GO:0005886);; Biological Process: DNA replication (GO:0006260);; Cellular Component: DNA polymerase III complex (GO:0009360);; Molecular Function: nucleoside-triphosphatase activity (GO:0017111);;
Gh_A10G0316	--	--	Molecular Function: receptor activity (GO:0004872);; Molecular Function: KDEL sequence binding (GO:0005046);; Cellular Component: endoplasmic reticulum (GO:0005783);; Cellular Component: Golgi apparatus (GO:0005794);; Cellular Component: cis-Golgi network (GO:0005801);; Biological Process: protein retention in ER lumen (GO:0006621);; Biological Process: autophagy (GO:0006914);; Biological Process…
Gh_A10G0317	--	--	--
Gh_A10G0318	[G]	Carbohydrate transport and metabolism	Molecular Function: alpha,alpha-trehalose-phosphate synthase (UDP-forming) activity (GO:0003825);; Molecular Function: trehalose-phosphatase activity (GO:0004805);; Biological Process: trehalose biosynthetic process (GO:0005992);;
Gh_A10G0319	--	--	Molecular Function: inorganic phosphate transmembrane transporter activity (GO:0005315);; Biological Process: phosphate ion transport (GO:0006817);; Cellular Component: membrane (GO:0016020);;
Gh_A10G0320	[O]	Posttranslational modification, protein turnover, chaperones	Molecular Function: ATP binding (GO:0005524);; Cellular Component: plasma membrane (GO:0005886);; Biological Process: ATP catabolic process (GO:0006200);; Biological Process: transport (GO:0006810);; Molecular Function: heme-transporting ATPase activity (GO:0015439);; Biological Process: cytochrome complex assembly (GO:0017004);; Cellular Component: outer membrane-bounded periplasmic space (GO:00…
Gh_A10G0321	--	--	--
Gh_A10G0322	[R]	General function prediction only	Molecular Function: GTP binding (GO:0005525);; Biological Process: small GTPase mediated signal transduction (GO:0007264);; Biological Process: protein transport (GO:0015031);; Molecular Function: hydrolase activity (GO:0016787);;
Gh_A12G0355	[R]	General function prediction only	Cellular Component: nucleus (GO:0005634);; Biological Process: circadian rhythm (GO:0007623);; Molecular Function: methyltransferase activity (GO:0008168);; Biological Process: methylation (GO:0032259);; Biological Process: photoperiodism, flowering (GO:0048573);;
Gh_A12G0356	--	--	Molecular Function: phospholipase C activity (GO:0004629);; Biological Process: lipid metabolic process (GO:0006629);; Biological Process: intracellular signal transduction (GO:0035556);;
Gh_A12G0357	--	--	--
Gh_A12G0358	--	--	--
Gh_A12G0359	--	--	Molecular Function: magnesium ion transmembrane transporter activity (GO:0015095);; Biological Process: magnesium ion transport (GO:0015693);; Cellular Component: membrane (GO:0016020);;
Gh_A12G0360	[R]	General function prediction only	Biological Process: formation of translation preinitiation complex (GO:0001731);; Molecular Function: translation initiation factor activity (GO:0003743);; Cellular Component: eukaryotic translation initiation factor 3 complex (GO:0005852);; Biological Process: regulation of translational initiation (GO:0006446);; Cellular Component: eukaryotic 43S preinitiation complex (GO:0016282);; Cellular Co…
Gh_A12G0361	--	--	--
Gh_A12G0362	--	--	Cellular Component: endoplasmic reticulum (GO:0005783);;
Gh_A12G0363	--	--	--
Gh_A12G0364	--	--	--
Gh_A12G0365	--	--	--
Gh_A12G0366	[U]	Intracellular trafficking, secretion, and vesicular transport	Biological Process: protein retention in ER lumen (GO:0006621);; Cellular Component: integral component of membrane (GO:0016021);; Molecular Function: ER retention sequence binding (GO:0046923);;
Gh_A12G0367	[Q]	Secondary metabolites biosynthesis, transport and catabolism	Cellular Component: endoplasmic reticulum (GO:0005783);; Biological Process: phenylpropanoid biosynthetic process (GO:0009699);; Molecular Function: naringenin-chalcone synthase activity (GO:0016210);; Biological Process: polyketide biosynthetic process (GO:0030639);; Biological Process: sporopollenin biosynthetic process (GO:0080110);; Molecular Function: tetraketide alpha-pyrone synthase activi…
Gh_A12G0368	--	--	--
Gh_A12G0369	[G]	Carbohydrate transport and metabolism	Molecular Function: transporter activity (GO:0005215);; Biological Process: transport (GO:0006810);; Cellular Component: integral component of membrane (GO:0016021);;
Gh_A12G0370	--	--	--
Gh_A12G0371	--	--	Molecular Function: calcium ion binding (GO:0005509);;
Gh_A12G0372	--	--	--
Gh_A12G0373	--	--	Cellular Component: nucleus (GO:0005634);; Biological Process: regulation of transcription, DNA-templated (GO:0006355);;
Gh_A12G0374	[IQ]	--	Biological Process: fatty acid biosynthetic process (GO:0006633);; Molecular Function: transferase activity, transferring acyl groups other than amino-acyl groups (GO:0016747);;
Gh_A12G0375	--	--	Molecular Function: calmodulin binding (GO:0005516);; Cellular Component: mitochondrion (GO:0005739);; Biological Process: auxin-activated signaling pathway (GO:0009734);;
Gh_A12G0376	--	--	--
Gh_A12G0377	[F]	Nucleotide transport and metabolism	Molecular Function: amidophosphoribosyltransferase activity (GO:0004044);; Cellular Component: cell wall (GO:0005618);; Biological Process: 'de novo' IMP biosynthetic process (GO:0006189);; Biological Process: purine nucleobase biosynthetic process (GO:0009113);; Biological Process: nucleoside metabolic process (GO:0009116);; Cellular Component: chloroplast (GO:0009507);; Cellular Component: plas…
Gh_A12G0378	--	--	Biological Process: ubiquitin-dependent protein catabolic process (GO:0006511);;
Gh_A12G0379	--	--	--
Gh_A12G0380	--	--	Molecular Function: catalytic activity (GO:0003824);; Cellular Component: vacuolar membrane (GO:0005774);; Biological Process: carbohydrate metabolic process (GO:0005975);; Biological Process: ubiquitin-dependent protein catabolic process (GO:0006511);; Biological Process: photorespiration (GO:0009853);; Cellular Component: mitochondrial membrane (GO:0031966);; Cellular Component: respiratory cha…
Gh_A13G1062	--	--	--
Gh_A13G1063	--	--	--
Gh_A13G1064	--	--	Molecular Function: cysteine-type endopeptidase activity (GO:0004197);; Cellular Component: plasma membrane (GO:0005886);; Biological Process: proteolysis (GO:0006508);; Biological Process: apoptotic process (GO:0006917);; Cellular Component: chloroplast (GO:0009507);; Biological Process: response to UV-C (GO:0010225);; Biological Process: hydrogen peroxide-mediated programmed cell death (GO:0010…
Gh_A13G1065	--	--	Biological Process: cell fate determination (GO:0001709);; Molecular Function: RNA binding (GO:0003723);; Biological Process: regulation of transcription, DNA-templated (GO:0006355);; Molecular Function: zinc ion binding (GO:0008270);;
Gh_A13G1066	--	--	--
Gh_A13G1067	[F]	Nucleotide transport and metabolism	Biological Process: endonucleolytic cleavage involved in rRNA processing (GO:0000478);; Molecular Function: CTP synthase activity (GO:0003883);; Cellular Component: cytosol (GO:0005829);; Biological Process: pyrimidine nucleotide biosynthetic process (GO:0006221);; Biological Process: embryo development ending in seed dormancy (GO:0009793);; Biological Process: response to cadmium ion (GO:0046686…
Gh_A13G1068	[RTKL]	--	Molecular Function: protein serine/threonine kinase activity (GO:0004674);; Molecular Function: ATP binding (GO:0005524);; Cellular Component: plasma membrane (GO:0005886);; Biological Process: protein phosphorylation (GO:0006468);; Biological Process: pollen tube growth (GO:0009860);;
Gh_A13G1069	[C]	Energy production and conversion	Molecular Function: magnesium ion binding (GO:0000287);; Molecular Function: isocitrate dehydrogenase (NADP+) activity (GO:0004450);; Molecular Function: copper ion binding (GO:0005507);; Cellular Component: peroxisome (GO:0005777);; Cellular Component: plasma membrane (GO:0005886);; Biological Process: tricarboxylic acid cycle (GO:0006099);; Biological Process: isocitrate metabolic process (GO:0…
Gh_A13G1070	--	--	Cellular Component: cytosol (GO:0005829);;
Gh_A13G1071	--	--	Molecular Function: aspartic-type endopeptidase activity (GO:0004190);; Cellular Component: extracellular region (GO:0005576);; Cellular Component: nucleus (GO:0005634);; Biological Process: carbohydrate metabolic process (GO:0005975);; Biological Process: proteolysis (GO:0006508);; Cellular Component: chloroplast (GO:0009507);; Biological Process: chloroplast-nucleus signaling pathway (GO:001001…
Gh_A13G1072	[G]	Carbohydrate transport and metabolism	Biological Process: ubiquitin-dependent protein catabolic process (GO:0006511);; Biological Process: multicellular organismal development (GO:0007275);; Cellular Component: COP9 signalosome (GO:0008180);; Biological Process: COP9 signalosome assembly (GO:0010387);;
Gh_A13G1073	[P]	Inorganic ion transport and metabolism	Molecular Function: voltage-gated chloride channel activity (GO:0005247);; Cellular Component: Golgi apparatus (GO:0005794);; Biological Process: chloride transport (GO:0006821);; Cellular Component: chloroplast (GO:0009507);; Cellular Component: integral component of membrane (GO:0016021);; Molecular Function: adenyl nucleotide binding (GO:0030554);; Biological Process: transmembrane transport (…
Gh_A13G1933
Gh_A13G1934	[J]	Translation, ribosomal structure and biogenesis	Molecular Function: RNA binding (GO:0003723);; Molecular Function: structural constituent of ribosome (GO:0003735);; Biological Process: translation (GO:0006412);; Cellular Component: large ribosomal subunit (GO:0015934);;
Gh_A13G1935	--	--	Molecular Function: binding (GO:0005488);;
Gh_A13G1936	--	--	--
Gh_A13G1937	[KL]	--	Molecular Function: DNA binding (GO:0003677);; Molecular Function: helicase activity (GO:0004386);; Molecular Function: ATP binding (GO:0005524);; Molecular Function: zinc ion binding (GO:0008270);; Molecular Function: transferase activity (GO:0016740);;
Gh_A13G1938	--	--	Cellular Component: mitochondrion (GO:0005739);; Cellular Component: chloroplast inner membrane (GO:0009706);;
Gh_A13G1939	[MG]	--	Molecular Function: nucleotide binding (GO:0000166);; Cellular Component: nucleus (GO:0005634);; Cellular Component: cytosol (GO:0005829);; Biological Process: nucleotide-sugar biosynthetic process (GO:0009226);; Molecular Function: UDP-glucuronate decarboxylase activity (GO:0048040);; Cellular Component: apoplast (GO:0048046);; Molecular Function: coenzyme binding (GO:0050662);;
Gh_A13G1940	--	--	--
Gh_A13G1941	--	--	--
Gh_A13G1942	--	--	--
Gh_A13G1943	--	--	Molecular Function: aspartic-type endopeptidase activity (GO:0004190);; Cellular Component: extracellular region (GO:0005576);; Biological Process: proteolysis (GO:0006508);;
Gh_A13G1944	--	--	--
Gh_A13G1945	[E]	Amino acid transport and metabolism	Molecular Function: asparagine synthase (glutamine-hydrolyzing) activity (GO:0004066);; Molecular Function: ATP binding (GO:0005524);; Biological Process: cellular amino acid catabolic process (GO:0009063);; Biological Process: response to absence of light (GO:0009646);; Biological Process: L-asparagine biosynthetic process (GO:0070981);;
Gh_A13G1946	--	--	Biological Process: mRNA splicing, via spliceosome (GO:0000398);; Cellular Component: U12-type spliceosomal complex (GO:0005689);;
Gh_A13G1947	--	--	Biological Process: mRNA splicing, via spliceosome (GO:0000398);; Cellular Component: U12-type spliceosomal complex (GO:0005689);;
Gh_A13G1948	--	--	--
Gh_A13G1949	[J]	Translation, ribosomal structure and biogenesis	Cellular Component: ribonucleoprotein complex (GO:0030529);;
Gh_A13G1950	--	--	Molecular Function: metal ion binding (GO:0046872);;
Gh_A13G1951	[R]	General function prediction only	--
Gh_A13G1952	--	--	--
Gh_A13G1953	[R]	General function prediction only	Molecular Function: nucleotide binding (GO:0000166);; Molecular Function: nucleic acid binding (GO:0003676);; Biological Process: DNA repair (GO:0006281);; Molecular Function: zinc ion binding (GO:0008270);; Cellular Component: Cul4-RING ubiquitin ligase complex (GO:0080008);;
Gh_A13G1954	--	--	Molecular Function: zinc ion binding (GO:0008270);; Molecular Function: ligase activity (GO:0016874);;
Gh_A13G1955	--	--	Molecular Function: transferase activity (GO:0016740);;
Gh_A13G1956	[GC]	--	Molecular Function: quercetin 3-O-glucosyltransferase activity (GO:0080043);;
Gh_A13G1957	--	--	Biological Process: signal transduction (GO:0007165);; Molecular Function: phosphatidylinositol binding (GO:0035091);;
Gh_A13G1958	[G]	Carbohydrate transport and metabolism	Molecular Function: hydrolase activity, hydrolyzing O-glycosyl compounds (GO:0004553);; Biological Process: carbohydrate metabolic process (GO:0005975);;
Gh_A13G1959	--	--	--
Gh_A13G1960	[G]	Carbohydrate transport and metabolism	Cellular Component: cytosol (GO:0005829);; Molecular Function: glycogen phosphorylase activity (GO:0008184);; Biological Process: response to water deprivation (GO:0009414);; Cellular Component: chloroplast (GO:0009507);; Biological Process: starch biosynthetic process (GO:0019252);; Molecular Function: pyridoxal phosphate binding (GO:0030170);; Biological Process: response to cadmium ion (GO:004…
Gh_A13G1961	[R]	General function prediction only	Molecular Function: nucleotide binding (GO:0000166);; Molecular Function: RNA binding (GO:0003723);; Biological Process: response to high light intensity (GO:0009644);; Biological Process: regulation of RNA splicing (GO:0043484);;
Gh_A13G1962	[L]	Replication, recombination and repair	Molecular Function: DNA binding (GO:0003677);; Cellular Component: nucleus (GO:0005634);; Biological Process: regulation of DNA replication (GO:0006275);; Molecular Function: DNA polymerase processivity factor activity (GO:0030337);; Cellular Component: PCNA complex (GO:0043626);;
Gh_A13G1963	[G]	Carbohydrate transport and metabolism	Cellular Component: phosphopyruvate hydratase complex (GO:0000015);; Molecular Function: magnesium ion binding (GO:0000287);; Molecular Function: phosphopyruvate hydratase activity (GO:0004634);; Cellular Component: nucleus (GO:0005634);; Biological Process: glycolysis (GO:0006096);;
Gh_A13G1964	[Z]	Cytoskeleton	Molecular Function: GTPase activity (GO:0003924);; Molecular Function: structural constituent of cytoskeleton (GO:0005200);; Molecular Function: GTP binding (GO:0005525);; Cellular Component: Golgi apparatus (GO:0005794);; Cellular Component: microtubule (GO:0005874);; Biological Process: gluconeogenesis (GO:0006094);; Biological Process: GTP catabolic process (GO:0006184);; Biological Process: c…
Gh_A13G1965	--	--	Biological Process: RNA splicing, via endonucleolytic cleavage and ligation (GO:0000394);; Molecular Function: translation elongation factor activity (GO:0003746);; Cellular Component: cytosol (GO:0005829);; Biological Process: transcription from RNA polymerase II promoter (GO:0006366);; Biological Process: translational elongation (GO:0006414);; Biological Process: ubiquitin-dependent protein ca…
Gh_A13G1966	[R]	General function prediction only	Molecular Function: RNA binding (GO:0003723);; Biological Process: translational initiation (GO:0006413);; Cellular Component: translation preinitiation complex (GO:0070993);;
Gh_A13G1967	[I]	Lipid transport and metabolism	Molecular Function: iron ion binding (GO:0005506);; Biological Process: chromatin assembly or disassembly (GO:0006333);; Biological Process: fatty acid biosynthetic process (GO:0006633);; Cellular Component: chloroplast envelope (GO:0009941);; Cellular Component: integral component of membrane (GO:0016021);; Biological Process: sterol biosynthetic process (GO:0016126);; Biological Process: sphing…
Gh_A13G1968	[IQR]	--	Molecular Function: tropine dehydrogenase activity (GO:0050356);; Biological Process: oxidation-reduction process (GO:0055114);;
Gh_A13G1969	[IQR]	--	Molecular Function: tropine dehydrogenase activity (GO:0050356);; Biological Process: oxidation-reduction process (GO:0055114);;
Gh_A13G1970	[IQR]	--	Biological Process: metabolic process (GO:0008152);; Molecular Function: oxidoreductase activity (GO:0016491);;
Gh_A13G1971	[IQR]	--	Molecular Function: tropine dehydrogenase activity (GO:0050356);; Biological Process: oxidation-reduction process (GO:0055114);;
Gh_A13G1972	[IQR]	--	Molecular Function: oxidoreductase activity (GO:0016491);; Biological Process: cellular carbohydrate metabolic process (GO:0044262);; Biological Process: single-organism carbohydrate metabolic process (GO:0044723);; Biological Process: oxidation-reduction process (GO:0055114);;
Gh_A13G1973	--	--	--
Gh_A13G1974	[M]	Cell wall/membrane/envelope biogenesis	Cellular Component: vacuolar membrane (GO:0005774);; Biological Process: chloroplast organization (GO:0009658);; Cellular Component: Toc complex (GO:0010006);; Molecular Function: P-P-bond-hydrolysis-driven protein transmembrane transporter activity (GO:0015450);; Cellular Component: integral component of chloroplast outer membrane (GO:0031359);; Biological Process: protein import into chloroplas…
Gh_A13G1975	--	--	Biological Process: chromosome segregation (GO:0007059);; Biological Process: meiosis I (GO:0007127);; Biological Process: chromosome organization (GO:0051276);; Biological Process: nucleic acid metabolic process (GO:0090304);;
Gh_A13G1976	--	--	Molecular Function: ubiquitin-protein ligase activity (GO:0004842);; Molecular Function: zinc ion binding (GO:0008270);; Biological Process: response to water deprivation (GO:0009414);; Biological Process: response to salt stress (GO:0009651);; Biological Process: positive regulation of abscisic acid-activated signaling pathway (GO:0009789);; Biological Process: protein ubiquitination (GO:0016567…
Gh_A13G1977	[Q]	Secondary metabolites biosynthesis, transport and catabolism	Molecular Function: copper ion binding (GO:0005507);; Biological Process: response to water deprivation (GO:0009414);; Biological Process: lignin catabolic process (GO:0046274);; Cellular Component: apoplast (GO:0048046);; Molecular Function: hydroquinone:oxygen oxidoreductase activity (GO:0052716);; Biological Process: oxidation-reduction process (GO:0055114);;
Gh_A13G1978	--	--	--
Gh_A13G1979	--	--	Biological Process: carbohydrate metabolic process (GO:0005975);; Molecular Function: glucan endo-1,3-beta-D-glucosidase activity (GO:0042973);; Molecular Function: cation binding (GO:0043169);;
Gh_A13G1980	--	--	Biological Process: RNA methylation (GO:0001510);; Cellular Component: mitochondrial inner membrane (GO:0005743);; Biological Process: embryo development ending in seed dormancy (GO:0009793);; Biological Process: photorespiration (GO:0009853);; Molecular Function: P-P-bond-hydrolysis-driven protein transmembrane transporter activity (GO:0015450);; Cellular Component: mitochondrial intermembrane s…
Gh_A13G1981	[RTKL]	--	Molecular Function: nucleotide binding (GO:0000166);; Biological Process: cellular protein modification process (GO:0006464);; Molecular Function: transferase activity, transferring phosphorus-containing groups (GO:0016772);;
Gh_D05G1139	[P]	Inorganic ion transport and metabolism	Molecular Function: transporter activity (GO:0005215);; Biological Process: transport (GO:0006810);; Cellular Component: membrane (GO:0016020);;
Gh_D05G1140	[MG]	--	Molecular Function: cinnamoyl-CoA reductase activity (GO:0016621);; Biological Process: cellular metabolic process (GO:0044237);; Molecular Function: dihydrokaempferol 4-reductase activity (GO:0045552);; Molecular Function: coenzyme binding (GO:0050662);; Biological Process: oxidation-reduction process (GO:0055114);;
Gh_D05G1142	[G]	Carbohydrate transport and metabolism	Cellular Component: plasma membrane (GO:0005886);; Molecular Function: glycerol transmembrane transporter activity (GO:0015168);; Molecular Function: urea transmembrane transporter activity (GO:0015204);; Biological Process: glycerol transport (GO:0015793);; Cellular Component: integral component of membrane (GO:0016021);; Biological Process: borate transmembrane transport (GO:0035445);; Molecula…
Gh_D05G1143	--	--	Biological Process: transcription, DNA-templated (GO:0006351);;
Gh_D05G1144	--	--	--
Gh_D05G1145	--	--	--
Gh_D05G1146	--	--	Molecular Function: calcium ion binding (GO:0005509);;
Gh_D05G1147	[R]	General function prediction only	--
Gh_D05G1148	--	--	Biological Process: transcription, DNA-templated (GO:0006351);;
Gh_D05G1149	--	--	Molecular Function: ATP binding (GO:0005524);; Biological Process: ATP catabolic process (GO:0006200);; Biological Process: ATP biosynthetic process (GO:0006754);; Biological Process: cation transport (GO:0006812);; Cellular Component: integral component of membrane (GO:0016021);; Molecular Function: cation-transporting ATPase activity (GO:0019829);; Molecular Function: metal ion binding (GO:0046…
Gh_D05G1150	--	--	--
Gh_D05G1151	[RTKL]	--	Biological Process: activation of MAPKK activity (GO:0000186);; Molecular Function: MAP kinase kinase kinase activity (GO:0004709);; Molecular Function: ATP binding (GO:0005524);;
Gh_D05G1152	--	--	--
Gh_D05G1153	--	--	--
Gh_D05G1154	--	--	--
Gh_D05G1155	--	--	Molecular Function: zinc ion binding (GO:0008270);;
Gh_D05G1156	--	--	--
Gh_D05G1157	--	--	--
Gh_D05G1158	--	--	Molecular Function: transcription cofactor activity (GO:0003712);; Biological Process: regulation of transcription, DNA-templated (GO:0006355);;
Gh_D05G1159	--	--	Molecular Function: transcription cofactor activity (GO:0003712);; Biological Process: regulation of transcription, DNA-templated (GO:0006355);;
Gh_D05G1160			--
Gh_D05G1161	[R]	General function prediction only	Biological Process: regulation of transcription, DNA-templated (GO:0006355);;
Gh_D05G1162	[LKJ]	--	Molecular Function: nucleic acid binding (GO:0003676);; Molecular Function: ATP binding (GO:0005524);; Molecular Function: ATP-dependent helicase activity (GO:0008026);; Molecular Function: zinc ion binding (GO:0008270);;
Gh_D05G1163	--	--	--
Gh_D05G1164	[E]	Amino acid transport and metabolism	Molecular Function: nucleotide binding (GO:0000166);; Molecular Function: prephenate dehydrogenase (NADP+) activity (GO:0004665);; Biological Process: threonine catabolic process (GO:0006567);; Biological Process: tyrosine biosynthetic process (GO:0006571);; Molecular Function: prephenate dehydrogenase activity (GO:0008977);; Cellular Component: chloroplast (GO:0009507);; Biological Process: oxid…
Gh_D05G1165	--	--	Molecular Function: inorganic diphosphatase activity (GO:0004427);; Molecular Function: hydrogen-translocating pyrophosphatase activity (GO:0009678);; Biological Process: proton transport (GO:0015992);; Cellular Component: membrane (GO:0016020);;
Gh_D05G1166			--
Gh_D05G1167	--	--	Molecular Function: GTPase activity (GO:0003924);; Molecular Function: GTP binding (GO:0005525);; Biological Process: GTP catabolic process (GO:0006184);; Biological Process: SRP-dependent cotranslational protein targeting to membrane (GO:0006614);; Molecular Function: 7S RNA binding (GO:0008312);; Cellular Component: signal recognition particle (GO:0048500);;
Gh_D05G1168	--	--	--
Gh_D05G1169	[F]	Nucleotide transport and metabolism	Molecular Function: adenine phosphoribosyltransferase activity (GO:0003999);; Cellular Component: cytoplasm (GO:0005737);; Cellular Component: plasma membrane (GO:0005886);; Biological Process: adenine salvage (GO:0006168);; Biological Process: nucleoside metabolic process (GO:0009116);;
Gh_D05G1170	--	--	--
Gh_D05G1171	--	--	--
Gh_D05G1172	[A]	RNA processing and modification	Biological Process: mRNA splicing, via spliceosome (GO:0000398);; Cellular Component: spliceosomal complex (GO:0005681);; Molecular Function: U6 snRNA binding (GO:0017070);; Molecular Function: U5 snRNA binding (GO:0030623);;
Gh_D05G1173	[RTKL]	--	Molecular Function: protein serine/threonine kinase activity (GO:0004674);; Molecular Function: ATP binding (GO:0005524);; Biological Process: protein phosphorylation (GO:0006468);;
Gh_D05G1174	[S]	Function unknown	Biological Process: post-embryonic development (GO:0009791);; Biological Process: response to organic substance (GO:0010033);; Molecular Function: kinase activity (GO:0016301);; Biological Process: phosphorylation (GO:0016310);; Molecular Function: 2-alkenal reductase [NAD(P)] activity (GO:0032440);; Biological Process: single-organism cellular process (GO:0044763);; Biological Process: shoot sys…
Gh_D05G1175	[R]	General function prediction only	Molecular Function: nucleic acid binding (GO:0003676);; Molecular Function: metal ion binding (GO:0046872);;
Gh_D05G1176	--	--	--
Gh_D05G1177	--	--	Molecular Function: kinase activity (GO:0016301);; Biological Process: phosphorylation (GO:0016310);; Molecular Function: adenyl nucleotide binding (GO:0030554);;
Gh_D05G1178	--	--	--
Gh_D05G1179	[I]	Lipid transport and metabolism	Biological Process: fatty acid biosynthetic process (GO:0006633);; Cellular Component: integral component of membrane (GO:0016021);; Molecular Function: oxidoreductase activity, acting on paired donors, with oxidation of a pair of donors resulting in the reduction of molecular oxygen to two molecules of water (GO:0016717);; Biological Process: oxidation-reduction process (GO:0055114);;
Gh_D05G1180	--	--	--
Gh_D05G1181	[V]	Defense mechanisms	Molecular Function: ATP binding (GO:0005524);; Biological Process: ATP catabolic process (GO:0006200);; Molecular Function: organic phosphonate transmembrane-transporting ATPase activity (GO:0015416);; Molecular Function: polyamine-transporting ATPase activity (GO:0015417);; Cellular Component: membrane (GO:0016020);;
Gh_D06G1637	[Q]	Secondary metabolites biosynthesis, transport and catabolism	Biological Process: polysaccharide biosynthetic process (GO:0000271);; Molecular Function: copper ion binding (GO:0005507);; Cellular Component: plant-type cell wall (GO:0009505);; Cellular Component: plasmodesma (GO:0009506);; Biological Process: multidimensional cell growth (GO:0009825);; Biological Process: cell tip growth (GO:0009932);; Biological Process: regulation of meristem growth (GO:00…
Gh_D06G1638	--	--	--
Gh_D06G1639	--	--	--
Gh_D06G1640			--
Gh_D06G1641	--	--	Biological Process: chlorophyll catabolic process (GO:0015996);;
Gh_D06G1642	[E]	Amino acid transport and metabolism	Molecular Function: aminomethyltransferase activity (GO:0004047);; Biological Process: glycine catabolic process (GO:0006546);; Biological Process: pattern specification process (GO:0007389);; Biological Process: regulation of cell size (GO:0008361);; Molecular Function: transaminase activity (GO:0008483);; Cellular Component: chloroplast thylakoid (GO:0009534);; Cellular Component: chloroplast s…
Gh_D06G1643	[C]	Energy production and conversion	Molecular Function: dihydrolipoyllysine-residue succinyltransferase activity (GO:0004149);; Cellular Component: mitochondrion (GO:0005739);; Biological Process: tricarboxylic acid cycle (GO:0006099);; Biological Process: response to oxidative stress (GO:0006979);; Molecular Function: zinc ion binding (GO:0008270);; Cellular Component: membrane (GO:0016020);; Cellular Component: cytosolic ribosome…
Gh_D06G1644	[R]	General function prediction only	Cellular Component: histone acetyltransferase complex (GO:0000123);; Molecular Function: DNA binding (GO:0003677);; Molecular Function: protein binding (GO:0005515);; Molecular Function: ATP binding (GO:0005524);; Cellular Component: plasma membrane (GO:0005886);; Biological Process: ATP catabolic process (GO:0006200);; Biological Process: transport (GO:0006810);; Biological Process: response to …
Gh_D06G1645	--	--	--
Gh_D06G1646	--	--	--
Gh_D06G1647	--	--	Cellular Component: endoplasmic reticulum (GO:0005783);; Biological Process: intracellular protein transport (GO:0006886);; Cellular Component: integral component of membrane (GO:0016021);;
Gh_D06G1648	--	--	--
Gh_D06G1649	--	--	--
Gh_D06G1650	--	--	Molecular Function: aspartic-type endopeptidase activity (GO:0004190);; Cellular Component: endoplasmic reticulum (GO:0005783);; Biological Process: proteolysis (GO:0006508);; Biological Process: lipid metabolic process (GO:0006629);;
Gh_D06G1651	--	--	--
Gh_D06G0674	--	--	--
Gh_D06G0675	--	--	Biological Process: carbohydrate metabolic process (GO:0005975);; Molecular Function: glucan endo-1,3-beta-D-glucosidase activity (GO:0042973);;
Gh_D06G0676	--	--	Molecular Function: actin binding (GO:0003779);; Cellular Component: cytoplasm (GO:0005737);; Cellular Component: cytoskeleton (GO:0005856);; Biological Process: actin cytoskeleton organization (GO:0030036);;
Gh_D06G0677	--	--	Molecular Function: actin binding (GO:0003779);; Cellular Component: nucleus (GO:0005634);; Cellular Component: cytoplasm (GO:0005737);; Biological Process: protein folding (GO:0006457);; Biological Process: actin filament organization (GO:0007015);; Biological Process: response to heat (GO:0009408);; Biological Process: response to high light intensity (GO:0009644);; Cellular Component: actin cy…
Gh_D06G0678	--	--	Molecular Function: acid phosphatase activity (GO:0003993);;
Gh_D06G0679	--	--	Molecular Function: kinase activity (GO:0016301);; Biological Process: phosphorylation (GO:0016310);; Molecular Function: 2-alkenal reductase [NAD(P)] activity (GO:0032440);; Biological Process: oxidation-reduction process (GO:0055114);;
Gh_D06G0680	--	--	Molecular Function: protein tyrosine phosphatase activity (GO:0004725);; Molecular Function: protein tyrosine/serine/threonine phosphatase activity (GO:0008138);; Biological Process: peptidyl-tyrosine dephosphorylation (GO:0035335);; Biological Process: negative regulation of MAP kinase activity (GO:0043407);;
Gh_D06G0681	--	--	Molecular Function: DNA binding (GO:0003677);; Biological Process: regulation of transcription, DNA-templated (GO:0006355);;
Gh_D06G0682			--
Gh_D06G0683	[I]	Lipid transport and metabolism	Molecular Function: diphosphomevalonate decarboxylase activity (GO:0004163);; Molecular Function: ATP binding (GO:0005524);; Biological Process: isoprenoid biosynthetic process (GO:0008299);;
Gh_D06G0684	[G]	Carbohydrate transport and metabolism	Molecular Function: 6-phosphofructokinase activity (GO:0003872);; Cellular Component: 6-phosphofructokinase complex (GO:0005945);; Biological Process: fructose 6-phosphate metabolic process (GO:0006002);; Biological Process: glycolysis (GO:0006096);; Biological Process: phosphorylation (GO:0016310);;
Gh_D06G0685	--	--	Molecular Function: binding (GO:0005488);;
Gh_D06G0686	[E]	Amino acid transport and metabolism	Molecular Function: gamma-glutamyltransferase activity (GO:0003840);; Cellular Component: vacuole (GO:0005773);; Biological Process: glutathione catabolic process (GO:0006751);; Molecular Function: glutathione gamma-glutamylcysteinyltransferase activity (GO:0016756);;
Gh_D06G0687	--	--	--
Gh_D06G0688	--	--	--
Gh_D06G0689	--	--	--
Gh_D06G0690	--	--	Molecular Function: iron ion binding (GO:0005506);; Cellular Component: cytoplasm (GO:0005737);; Biological Process: inositol catabolic process (GO:0019310);; Molecular Function: inositol oxygenase activity (GO:0050113);; Biological Process: oxidation-reduction process (GO:0055114);;
Gh_D06G0691	[KAD]	--	--
Gh_D06G0692	[RTKL]	--	--
Gh_D06G0693	--	--	Cellular Component: plasma membrane (GO:0005886);; Biological Process: response to mechanical stimulus (GO:0009612);; Cellular Component: anchored component of membrane (GO:0031225);;
Gh_D06G0694	--	--	--
Gh_D06G0695	[R]	General function prediction only	Biological Process: metabolic process (GO:0008152);; Molecular Function: hydrolase activity (GO:0016787);;
Gh_D06G0696	--	--	Molecular Function: DNA binding (GO:0003677);; Biological Process: DNA recombination (GO:0006310);; Molecular Function: zinc ion binding (GO:0008270);; Biological Process: DNA integration (GO:0015074);;
Gh_D08G2444	--	--	--
Gh_D08G2445	[KAD]	--	--
Gh_D08G2446	--	--	--
Gh_D08G2447	--	--	Biological Process: regionalization (GO:0003002);; Molecular Function: DNA binding (GO:0003677);; Molecular Function: sequence-specific DNA binding transcription factor activity (GO:0003700);; Cellular Component: nucleus (GO:0005634);; Biological Process: positive regulation of cell fate commitment (GO:0010455);;
Gh_D08G2448	--	--	Molecular Function: zinc ion binding (GO:0008270);;
Gh_D08G2449	--	--	--
Gh_D08G2450	--	--	--
Gh_D08G2451	[J]	Translation, ribosomal structure and biogenesis	Molecular Function: structural constituent of ribosome (GO:0003735);; Cellular Component: cell wall (GO:0005618);; Cellular Component: nucleolus (GO:0005730);; Cellular Component: vacuole (GO:0005773);; Biological Process: translation (GO:0006412);; Cellular Component: membrane (GO:0016020);; Cellular Component: cytosolic small ribosomal subunit (GO:0022627);;
Gh_D08G2452	[O]	Posttranslational modification, protein turnover, chaperones	--
Gh_D08G2453	[IQR]	--	--
Gh_D08G2454	--	--	--
Gh_D08G2455	--	--	--
Gh_D08G2456	[KAD]	--	Molecular Function: DNA binding (GO:0003677);; Molecular Function: chromatin binding (GO:0003682);; Molecular Function: sequence-specific DNA binding transcription factor activity (GO:0003700);; Cellular Component: nucleus (GO:0005634);; Biological Process: response to salicylic acid (GO:0009751);; Biological Process: response to jasmonic acid (GO:0009753);; Biological Process: induced systemic r…
Gh_D08G2457	--	--	Biological Process: response to auxin (GO:0009733);;
Gh_D08G2458	--	--	--
Gh_D08G2459	--	--	Molecular Function: DNA binding (GO:0003677);; Molecular Function: RNA binding (GO:0003723);; Cellular Component: nucleus (GO:0005634);; Cellular Component: cytoplasm (GO:0005737);; Biological Process: translational initiation (GO:0006413);; Biological Process: response to virus (GO:0009615);; Biological Process: RNA metabolic process (GO:0016070);; Biological Process: transport of virus in host,…
Gh_D08G2460	--	--	Molecular Function: nucleic acid binding (GO:0003676);; Cellular Component: nucleus (GO:0005634);; Cellular Component: plasma membrane (GO:0005886);;
Gh_D08G2461	--	--	Molecular Function: double-stranded DNA binding (GO:0003690);; Molecular Function: sequence-specific DNA binding transcription factor activity (GO:0003700);; Biological Process: mRNA export from nucleus (GO:0006406);; Biological Process: gibberellic acid mediated signaling pathway (GO:0009740);; Biological Process: regulation of flower development (GO:0009909);; Biological Process: red or far-red…
Gh_D08G2462	--	--	Molecular Function: sequence-specific DNA binding transcription factor activity (GO:0003700);; Cellular Component: nucleus (GO:0005634);; Biological Process: regulation of transcription, DNA-templated (GO:0006355);; Biological Process: response to water deprivation (GO:0009414);; Biological Process: jasmonic acid mediated signaling pathway (GO:0009867);; Biological Process: stomatal movement (GO:…
Gh_D08G2463	--	--	--
Gh_D08G2464	[L]	Replication, recombination and repair	--
Gh_D08G2465	--	--	Molecular Function: inorganic anion exchanger activity (GO:0005452);; Cellular Component: mitochondrion (GO:0005739);; Cellular Component: integral component of membrane (GO:0016021);; Biological Process: borate transmembrane transport (GO:0035445);; Molecular Function: borate transmembrane transporter activity (GO:0046715);;
Gh_D08G2466	--	--	Cellular Component: protein phosphatase type 2A complex (GO:0000159);; Biological Process: signal transduction (GO:0007165);; Molecular Function: protein phosphatase type 2A regulator activity (GO:0008601);;
Gh_D08G2467	--	--	--
Gh_D08G2468	--	--	Molecular Function: copper ion binding (GO:0005507);;
Gh_D08G2469	--	--	--
Gh_D08G2470	[O]	Posttranslational modification, protein turnover, chaperones	--
Gh_D08G2471	[J]	Translation, ribosomal structure and biogenesis	Molecular Function: structural constituent of ribosome (GO:0003735);; Cellular Component: cell wall (GO:0005618);; Biological Process: translation (GO:0006412);; Cellular Component: membrane (GO:0016020);; Cellular Component: cytosolic ribosome (GO:0022626);;
Gh_D08G2472	[QR]	--	Molecular Function: methyltransferase activity (GO:0008168);; Biological Process: methylation (GO:0032259);;
Gh_D08G2473	--	--	--
Gh_D08G2474	[RTKL]	--	Molecular Function: protein kinase activity (GO:0004672);; Biological Process: signal transduction (GO:0007165);; Biological Process: cellular metabolic process (GO:0044237);; Biological Process: innate immune response (GO:0045087);; Biological Process: cellular response to organic substance (GO:0071310);; Biological Process: organic substance metabolic process (GO:0071704);;
Gh_D08G2475	--	--	Cellular Component: chloroplast thylakoid membrane (GO:0009535);; Cellular Component: apoplast (GO:0048046);;
Gh_D08G2476	--	--	--
Gh_D08G2477	--	--	--
Gh_D08G2478	--	--	--
Gh_D08G2479	[TZDR]	--	Molecular Function: oxidoreductase activity (GO:0016491);;
Gh_D08G2480	[R]	General function prediction only	Molecular Function: Rab GTPase activator activity (GO:0005097);; Cellular Component: cytosol (GO:0005829);; Biological Process: positive regulation of Rab GTPase activity (GO:0032851);;
Gh_D08G2481	[KAD]	--	--
Gh_D08G2482	--	--	--
Gh_D08G2483	[G]	Carbohydrate transport and metabolism	Molecular Function: hydrolase activity, acting on glycosyl bonds (GO:0016798);;
Gh_D08G2484	--	--	Cellular Component: nucleus (GO:0005634);; Biological Process: response to ethylene (GO:0009723);; Cellular Component: SCF ubiquitin ligase complex (GO:0019005);;
Gh_D08G2485	--	--	Molecular Function: acetylglucosaminyltransferase activity (GO:0008375);; Cellular Component: membrane (GO:0016020);;
Gh_D08G2486	[B]	Chromatin structure and dynamics	Cellular Component: nucleosome (GO:0000786);; Molecular Function: DNA binding (GO:0003677);; Cellular Component: nucleus (GO:0005634);; Biological Process: nucleosome assembly (GO:0006334);; Biological Process: cell proliferation (GO:0008283);; Cellular Component: plastid (GO:0009536);; Molecular Function: protein heterodimerization activity (GO:0046982);;
Gh_D08G2487	[B]	Chromatin structure and dynamics	Cellular Component: nucleosome (GO:0000786);; Molecular Function: DNA binding (GO:0003677);; Cellular Component: nucleus (GO:0005634);; Biological Process: nucleosome assembly (GO:0006334);; Biological Process: cell proliferation (GO:0008283);; Cellular Component: plastid (GO:0009536);; Molecular Function: protein heterodimerization activity (GO:0046982);;
Gh_D08G2488	[J]	Translation, ribosomal structure and biogenesis	Molecular Function: RNA binding (GO:0003723);; Cellular Component: nucleolus (GO:0005730);; Cellular Component: ribosome (GO:0005840);; Biological Process: ribosome biogenesis (GO:0042254);;
Gh_D08G2489	[LKJ]	--	--
Gh_D08G2490	[M]	Cell wall/membrane/envelope biogenesis	Molecular Function: kinase activity (GO:0016301);; Biological Process: phosphorylation (GO:0016310);; Biological Process: glycerophospholipid biosynthetic process (GO:0046474);;
Gh_D08G2491	--	--	Biological Process: phosphatidylinositol biosynthetic process (GO:0006661);;
Gh_D09G1303	--	--	--
Gh_D09G1304	--	--	--
Gh_D09G1305	--	--	Biological Process: response to auxin (GO:0009733);;
Gh_D09G1306	[K]	Transcription	Molecular Function: nucleic acid binding (GO:0003676);; Cellular Component: nucleolus (GO:0005730);; Cellular Component: small nucleolar ribonucleoprotein complex (GO:0005732);; Cellular Component: cytosol (GO:0005829);;
Gh_D09G1307	--	--	Cellular Component: intracellular (GO:0005622);; Biological Process: signal transduction (GO:0007165);;
Gh_D09G1308			--
Gh_D09G1309	--	--	Cellular Component: mitochondrion (GO:0005739);; Biological Process: cytidine to uridine editing (GO:0016554);;
Gh_D09G1310			--
Gh_D09G1311	--	--	--
Gh_D09G1312	--	--	--
Gh_D09G1313	--	--	--
Gh_D09G1314	--	--	Cellular Component: mitochondrial respiratory chain complex III (GO:0005750);; Biological Process: mitochondrial electron transport, ubiquinol to cytochrome c (GO:0006122);;
Gh_D09G1315	[D]	Cell cycle control, cell division, chromosome partitioning	Molecular Function: GTPase activity (GO:0003924);; Molecular Function: GTP binding (GO:0005525);; Cellular Component: cytoplasm (GO:0005737);; Biological Process: GTP catabolic process (GO:0006184);; Cellular Component: protein complex (GO:0043234);; Biological Process: protein polymerization (GO:0051258);; Biological Process: cell division (GO:0051301);;
Gh_D09G1316	[S]	Function unknown	--
Gh_D09G1317	--	--	--
Gh_D09G1318	--	--	Cellular Component: extracellular region (GO:0005576);; Molecular Function: manganese ion binding (GO:0030145);; Molecular Function: nutrient reservoir activity (GO:0045735);; Molecular Function: oxalate oxidase activity (GO:0050162);; Biological Process: oxidation-reduction process (GO:0055114);;
Gh_D09G1319	--	--	Biological Process: spindle assembly (GO:0051225);; Biological Process: centrosome organization (GO:0051297);; Cellular Component: HAUS complex (GO:0070652);;
Gh_D09G1320	[R]	General function prediction only	Molecular Function: transcription cofactor activity (GO:0003712);; Cellular Component: nucleus (GO:0005634);; Cellular Component: vacuole (GO:0005773);; Cellular Component: plasma membrane (GO:0005886);; Biological Process: protein targeting to vacuole (GO:0006623);; Molecular Function: phosphatidylethanolamine binding (GO:0008429);; Biological Process: response to sucrose (GO:0009744);; Biologic…
Gh_D09G1321	--	--	Molecular Function: endopeptidase activity (GO:0004175);; Cellular Component: endoplasmic reticulum (GO:0005783);; Biological Process: proteolysis (GO:0006508);; Cellular Component: membrane (GO:0016020);; Biological Process: protein processing (GO:0016485);; Biological Process: cellular protein localization (GO:0034613);; Biological Process: CAAX-box protein maturation (GO:0080120);;
Gh_D09G1322	--	--	Cellular Component: nucleus (GO:0005634);; Biological Process: autophagy (GO:0006914);; Biological Process: fatty acid catabolic process (GO:0009062);; Biological Process: adaxial/abaxial axis specification (GO:0009943);; Biological Process: regulation of meristem growth (GO:0010075);; Biological Process: leaf vascular tissue pattern formation (GO:0010305);; Biological Process: leaf shaping (GO:0…
Gh_D09G1323	--	--	Molecular Function: metal ion binding (GO:0046872);;
Gh_D09G1324	[F]	Nucleotide transport and metabolism	Cellular Component: cytosol (GO:0005829);; Biological Process: purine nucleoside catabolic process (GO:0006152);; Biological Process: uridine catabolic process (GO:0006218);; Molecular Function: uridine nucleosidase activity (GO:0045437);; Molecular Function: adenosine nucleosidase activity (GO:0047622);; Molecular Function: inosine nucleosidase activity (GO:0047724);; Molecular Function: xanthos…
Gh_D09G1325	[Q]	Secondary metabolites biosynthesis, transport and catabolism	Molecular Function: iron ion binding (GO:0005506);; Molecular Function: electron carrier activity (GO:0009055);; Molecular Function: alkane 1-monooxygenase activity (GO:0018685);; Molecular Function: heme binding (GO:0020037);; Biological Process: oxidation-reduction process (GO:0055114);; Molecular Function: aromatase activity (GO:0070330);;
Gh_D09G1326	[O]	Posttranslational modification, protein turnover, chaperones	Biological Process: metabolic process (GO:0008152);; Molecular Function: serine-type peptidase activity (GO:0008236);; Molecular Function: oxidoreductase activity (GO:0016491);;
Gh_D09G1327	--	--	Biological Process: phosphorelay signal transduction system (GO:0000160);; Molecular Function: signal transducer activity (GO:0004871);; Cellular Component: cytoplasmic membrane-bounded vesicle (GO:0016023);; Molecular Function: 2-alkenal reductase [NAD(P)] activity (GO:0032440);; Biological Process: oxidation-reduction process (GO:0055114);;
Gh_D09G1328	[J]	Translation, ribosomal structure and biogenesis	Molecular Function: structural constituent of ribosome (GO:0003735);; Cellular Component: ribosome (GO:0005840);; Biological Process: translational elongation (GO:0006414);;
Gh_D09G1329	[R]	General function prediction only	Cellular Component: peroxisomal matrix (GO:0005782);; Cellular Component: plasma membrane (GO:0005886);; Cellular Component: chloroplast (GO:0009507);; Molecular Function: monodehydroascorbate reductase (NADH) activity (GO:0016656);; Biological Process: response to cadmium ion (GO:0046686);; Cellular Component: apoplast (GO:0048046);; Molecular Function: flavin adenine dinucleotide binding (GO:00…
Gh_D09G1330	[RTKL]	--	Molecular Function: protein kinase activity (GO:0004672);; Biological Process: phosphorylation (GO:0016310);;
Gh_D09G1331	[V]	Defense mechanisms	--
Gh_D09G1332	--	--	--
Gh_D09G1333	--	--	Cellular Component: plasma membrane (GO:0005886);;
Gh_D09G1334	--	--	--
Gh_D09G1335	--	--	Molecular Function: heat shock protein binding (GO:0031072);; Molecular Function: unfolded protein binding (GO:0051082);;
Gh_D09G1336	--	--	Cellular Component: intracellular membrane-bounded organelle (GO:0043231);; Cellular Component: cytoplasmic part (GO:0044444);; Biological Process: single-organism process (GO:0044699);;
Gh_D10G0045	[J]	Translation, ribosomal structure and biogenesis	Molecular Function: GTP binding (GO:0005525);; Cellular Component: cytosol (GO:0005829);; Biological Process: gluconeogenesis (GO:0006094);; Biological Process: glycolysis (GO:0006096);; Biological Process: protein targeting to vacuole (GO:0006623);; Cellular Component: plasmodesma (GO:0009506);; Biological Process: response to salt stress (GO:0009651);; Biological Process: response to cadmium io…
Gh_D10G0046	[R]	General function prediction only	Molecular Function: chitinase activity (GO:0004568);; Cellular Component: Golgi apparatus (GO:0005794);; Biological Process: chitin catabolic process (GO:0006032);; Biological Process: glycolysis (GO:0006096);; Biological Process: calcium ion transport (GO:0006816);; Biological Process: water transport (GO:0006833);; Biological Process: hyperosmotic response (GO:0006972);; Biological Process: Gol…
Gh_D10G0047	[N]	Cell motility	Biological Process: protein transport (GO:0015031);;
Gh_D10G0048	--	--	--
Gh_D10G0049	--	--	--
Gh_D10G0050	--	--	--
Gh_D10G0051	--	--	--
Gh_D10G0052	--	--	--
Gh_D10G0053	--	--	Molecular Function: lyase activity (GO:0016829);;
Gh_D10G0054	--	--	Molecular Function: lyase activity (GO:0016829);;
Gh_D10G0055	--	--	--
Gh_D10G0056	--	--	Molecular Function: serine-type endopeptidase activity (GO:0004252);; Biological Process: proteolysis (GO:0006508);; Molecular Function: identical protein binding (GO:0042802);; Biological Process: negative regulation of catalytic activity (GO:0043086);;
Gh_D10G0057	[Q]	Secondary metabolites biosynthesis, transport and catabolism	Molecular Function: iron ion binding (GO:0005506);; Molecular Function: electron carrier activity (GO:0009055);; Molecular Function: heme binding (GO:0020037);; Molecular Function: taxane 13-alpha-hydroxylase activity (GO:0050598);; Biological Process: oxidation-reduction process (GO:0055114);;
Gh_D10G0058	[K]	Transcription	Molecular Function: RNA binding (GO:0003723);; Cellular Component: nucleolus (GO:0005730);; Cellular Component: Cajal body (GO:0015030);; Cellular Component: ribonucleoprotein complex (GO:0030529);;
Gh_D10G0059	[M]	Cell wall/membrane/envelope biogenesis	Molecular Function: nucleotide binding (GO:0000166);; Molecular Function: UDP-glucose 4-epimerase activity (GO:0003978);; Biological Process: galactose metabolic process (GO:0006012);; Biological Process: nucleotide-sugar metabolic process (GO:0009225);; Biological Process: response to ethylene (GO:0009723);; Biological Process: abscisic acid-activated signaling pathway (GO:0009738);; Biological …
Gh_D10G0060	--	--	--
Gh_D10G0061	--	--	Biological Process: primary metabolic process (GO:0044238);; Biological Process: cellular macromolecule metabolic process (GO:0044260);; Biological Process: single-organism cellular process (GO:0044763);;
Gh_D10G0062	--	--	Molecular Function: methyltransferase activity (GO:0008168);; Biological Process: methylation (GO:0032259);;
Gh_D10G0063	--	--	Molecular Function: kinase activity (GO:0016301);; Biological Process: phosphorylation (GO:0016310);;
Gh_D10G0064	[C]	Energy production and conversion	Molecular Function: UDP-N-acetylmuramate dehydrogenase activity (GO:0008762);; Molecular Function: reticuline oxidase activity (GO:0050468);; Molecular Function: flavin adenine dinucleotide binding (GO:0050660);; Biological Process: oxidation-reduction process (GO:0055114);;
Gh_D10G0065	[C]	Energy production and conversion	Molecular Function: oxidoreductase activity, acting on CH-OH group of donors (GO:0016614);;
Gh_D10G0066	[C]	Energy production and conversion	Molecular Function: oxidoreductase activity, acting on CH-OH group of donors (GO:0016614);;
Gh_D10G0067	[C]	Energy production and conversion	Cellular Component: mitochondrion (GO:0005739);; Cellular Component: vacuole (GO:0005773);; Cellular Component: plasma membrane (GO:0005886);; Biological Process: response to oxidative stress (GO:0006979);; Molecular Function: UDP-N-acetylmuramate dehydrogenase activity (GO:0008762);; Cellular Component: plant-type cell wall (GO:0009505);; Cellular Component: apoplast (GO:0048046);; Molecular Fun…
Gh_D10G0068	[L]	Replication, recombination and repair	Molecular Function: RNA binding (GO:0003723);; Molecular Function: ATP binding (GO:0005524);; Molecular Function: ATP-dependent helicase activity (GO:0008026);;
Gh_D10G0069	[C]	Energy production and conversion	Molecular Function: UDP-N-acetylmuramate dehydrogenase activity (GO:0008762);; Molecular Function: reticuline oxidase activity (GO:0050468);; Molecular Function: flavin adenine dinucleotide binding (GO:0050660);; Biological Process: oxidation-reduction process (GO:0055114);;
Gh_D10G0070	[C]	Energy production and conversion	Molecular Function: UDP-N-acetylmuramate dehydrogenase activity (GO:0008762);; Molecular Function: reticuline oxidase activity (GO:0050468);; Molecular Function: flavin adenine dinucleotide binding (GO:0050660);; Biological Process: oxidation-reduction process (GO:0055114);;
Gh_D10G0071	--	--	--
Gh_D10G0072	--	--	--
Gh_D10G0073	--	--	Cellular Component: cytosol (GO:0005829);; Cellular Component: plasma membrane (GO:0005886);;
Gh_D10G0074	[S]	Function unknown	--
Gh_D10G0075	--	--	Molecular Function: nucleotide binding (GO:0000166);; Molecular Function: nucleic acid binding (GO:0003676);;
Gh_D10G0076	--	--	--
Gh_D10G0077	[L]	Replication, recombination and repair	Biological Process: DNA repair (GO:0006281);; Molecular Function: oxidoreductase activity, acting on paired donors, with incorporation or reduction of molecular oxygen, 2-oxoglutarate as one donor, and incorporation of one atom each of oxygen into both donors (GO:0016706);; Molecular Function: DNA demethylase activity (GO:0035514);; Biological Process: oxidation-reduction process (GO:0055114);; B…
Gh_D10G0078	--	--	Biological Process: metal ion transport (GO:0030001);; Molecular Function: metal ion binding (GO:0046872);;
Gh_D10G0079	--	--	--
Gh_D10G0080	--	--	--
Gh_D10G0081	--	--	Cellular Component: plasma membrane (GO:0005886);; Cellular Component: integral component of membrane (GO:0016021);;
Gh_D10G0082	[R]	General function prediction only	Molecular Function: GTP binding (GO:0005525);; Biological Process: small GTPase mediated signal transduction (GO:0007264);; Biological Process: protein transport (GO:0015031);;
Gh_D10G0083	[GEPR]	--	Molecular Function: sugar:hydrogen symporter activity (GO:0005351);; Molecular Function: myo-inositol:hydrogen symporter activity (GO:0005366);; Cellular Component: plasma membrane (GO:0005886);; Cellular Component: integral component of membrane (GO:0016021);; Biological Process: carbohydrate transmembrane transport (GO:0034219);;
Gh_D10G0084	[G]	Carbohydrate transport and metabolism	Cellular Component: plasma membrane (GO:0005886);; Biological Process: inositol biosynthetic process (GO:0006021);; Molecular Function: inositol monophosphate 1-phosphatase activity (GO:0008934);; Biological Process: response to cold (GO:0009409);; Molecular Function: L-galactose-1-phosphate phosphatase activity (GO:0010347);; Biological Process: L-ascorbic acid biosynthetic process (GO:0019853);…
Gh_D10G0085	--	--	--
Gh_D10G0086	[P]	Inorganic ion transport and metabolism	Molecular Function: transporter activity (GO:0005215);; Biological Process: sodium ion transport (GO:0006814);; Cellular Component: membrane (GO:0016020);; Biological Process: transmembrane transport (GO:0055085);;
Gh_D10G0087	--	--	Cellular Component: membrane (GO:0016020);;
Gh_D10G0088	--	--	Cellular Component: membrane (GO:0016020);;
Gh_D10G0089	--	--	--
Gh_D10G0090	[B]	Chromatin structure and dynamics	--
Gh_D10G0091	--	--	--
Gh_D10G0092	[I]	Lipid transport and metabolism	Molecular Function: phosphatidate cytidylyltransferase activity (GO:0004605);; Cellular Component: integral component of membrane (GO:0016021);; Biological Process: CDP-diacylglycerol biosynthetic process (GO:0016024);;
Gh_D10G0093	--	--	--
Gh_D10G0094	--	--	--
Gh_D10G0095	--	--	Cellular Component: mitochondrial inner membrane (GO:0005743);; Biological Process: glycolysis (GO:0006096);; Biological Process: protein targeting to vacuole (GO:0006623);; Biological Process: mitochondrial pyruvate transport (GO:0006850);; Biological Process: aerobic respiration (GO:0009060);; Biological Process: response to cadmium ion (GO:0046686);;
Gh_D10G0096	[RTKL]	--	Molecular Function: protein serine/threonine kinase activity (GO:0004674);; Molecular Function: ATP binding (GO:0005524);; Biological Process: protein phosphorylation (GO:0006468);;
Gh_D10G0097	--	--	--
Gh_D10G0098	[IQR]	--	Molecular Function: oxidoreductase activity (GO:0016491);; Biological Process: oxidation-reduction process (GO:0055114);;
Gh_D10G0099	[IQR]	--	Cellular Component: peroxisome (GO:0005777);; Molecular Function: oxidoreductase activity (GO:0016491);; Biological Process: root hair elongation (GO:0048767);; Biological Process: oxidation-reduction process (GO:0055114);; Biological Process: indolebutyric acid metabolic process (GO:0080024);; Biological Process: response to indolebutyric acid (GO:0080026);;
Gh_D10G0100	--	--	--
Gh_D10G0908	--	--	--
Gh_D10G0909	--	--	Cellular Component: chloroplast (GO:0009507);;
Gh_D10G0910			--
Gh_D10G0911	--	--	Cellular Component: plasma membrane (GO:0005886);; Cellular Component: integral component of membrane (GO:0016021);;
Gh_D10G0912	[RTKL]	--	Molecular Function: nucleotide binding (GO:0000166);; Molecular Function: protein kinase activity (GO:0004672);; Biological Process: phosphorylation (GO:0016310);; Molecular Function: oxidoreductase activity (GO:0016491);;
Gh_D10G0913	--	--	--
Gh_D10G0914	--	--	--
Gh_D10G0915	--	--	Molecular Function: carboxylic ester hydrolase activity (GO:0004091);; Biological Process: lipid metabolic process (GO:0006629);;
Gh_D10G0916	--	--	--
Gh_D10G0917	--	--	--
Gh_D10G0918	--	--	Molecular Function: DNA binding (GO:0003677);; Biological Process: regulation of transcription, DNA-templated (GO:0006355);;
Gh_D10G0919			--
Gh_D10G0920	[Q]	Secondary metabolites biosynthesis, transport and catabolism	Molecular Function: copper ion binding (GO:0005507);; Molecular Function: L-ascorbate oxidase activity (GO:0008447);; Cellular Component: plant-type cell wall (GO:0009505);; Biological Process: oxidation-reduction process (GO:0055114);; Biological Process: response to karrikin (GO:0080167);;
Gh_D10G0921	--	--	Cellular Component: endoplasmic reticulum membrane (GO:0005789);;
Gh_D10G0922	--	--	--
Gh_D10G0923	[RTKL]	--	--
Gh_D10G0924	--	--	--
Gh_D10G0925	[O]	Posttranslational modification, protein turnover, chaperones	Biological Process: protein peptidyl-prolyl isomerization (GO:0000413);; Molecular Function: peptidyl-prolyl cis-trans isomerase activity (GO:0003755);; Biological Process: protein folding (GO:0006457);;
Gh_D10G0926	[R]	General function prediction only	Biological Process: lipid metabolic process (GO:0006629);; Molecular Function: hydrolase activity (GO:0016787);;
Gh_D10G0927	[IQR]	--	Molecular Function: oxidoreductase activity (GO:0016491);; Biological Process: oxidation-reduction process (GO:0055114);;
Gh_D10G0928	--	--	--
Gh_D10G1392	--	--	Cellular Component: integral component of membrane (GO:0016021);; Biological Process: transmembrane transport (GO:0055085);;
Gh_D10G1393	--	--	Cellular Component: endoplasmic reticulum (GO:0005783);; Biological Process: protein retention in ER lumen (GO:0006621);; Biological Process: protein transport (GO:0015031);; Cellular Component: integral component of membrane (GO:0016021);; Molecular Function: ER retention sequence binding (GO:0046923);;
Gh_D10G1394	--	--	Molecular Function: hydrolase activity (GO:0016787);;
Gh_D10G1395	[C]	Energy production and conversion	Molecular Function: succinate dehydrogenase activity (GO:0000104);; Cellular Component: mitochondrion (GO:0005739);; Biological Process: tricarboxylic acid cycle (GO:0006099);; Molecular Function: electron carrier activity (GO:0009055);; Cellular Component: succinate dehydrogenase complex (GO:0045281);;
Gh_D10G1396	--	--	Molecular Function: serine-type endopeptidase activity (GO:0004252);; Biological Process: proteolysis (GO:0006508);; Molecular Function: identical protein binding (GO:0042802);; Biological Process: negative regulation of catalytic activity (GO:0043086);;
Gh_D10G1397	[I]	Lipid transport and metabolism	Molecular Function: diphosphomevalonate decarboxylase activity (GO:0004163);; Molecular Function: ATP binding (GO:0005524);; Biological Process: isoprenoid biosynthetic process (GO:0008299);; Molecular Function: protein homodimerization activity (GO:0042803);;
Gh_D10G1398	[Q]	Secondary metabolites biosynthesis, transport and catabolism	Molecular Function: oxidoreductase activity (GO:0016491);; Molecular Function: metal ion binding (GO:0046872);;
Gh_D10G1399	--	--	--
Gh_D10G1400	--	--	Molecular Function: DNA binding (GO:0003677);; Cellular Component: nucleus (GO:0005634);; Biological Process: cellular process (GO:0009987);;
Gh_D11G1732	[IR]	--	--
Gh_D11G1733	[L]	Replication, recombination and repair	Molecular Function: nucleic acid binding (GO:0003676);; Molecular Function: ATP binding (GO:0005524);; Biological Process: DNA recombination (GO:0006310);; Molecular Function: ATP-dependent helicase activity (GO:0008026);;
Gh_D11G1734	[RTKL]	--	Molecular Function: protein serine/threonine kinase activity (GO:0004674);; Molecular Function: ATP binding (GO:0005524);; Biological Process: protein phosphorylation (GO:0006468);; Molecular Function: amino acid binding (GO:0016597);;
Gh_D11G1735	[S]	Function unknown	--
Gh_D11G1736	--	--	--
Gh_D11G1737	[K]	Transcription	Molecular Function: DNA binding (GO:0003677);; Molecular Function: DNA-directed RNA polymerase activity (GO:0003899);; Cellular Component: DNA-directed RNA polymerase II, core complex (GO:0005665);; Biological Process: transcription from RNA polymerase II promoter (GO:0006366);;
Gh_D11G1738	--	--	Molecular Function: iron ion binding (GO:0005506);; Molecular Function: oxidoreductase activity, acting on paired donors, with incorporation or reduction of molecular oxygen, 2-oxoglutarate as one donor, and incorporation of one atom each of oxygen into both donors (GO:0016706);; Biological Process: peptidyl-proline hydroxylation to 4-hydroxy-L-proline (GO:0018401);; Molecular Function: L-ascorbi…
Gh_D11G1739	--	--	Biological Process: respiratory burst involved in defense response (GO:0002679);; Molecular Function: zinc ion binding (GO:0008270);; Biological Process: intracellular signal transduction (GO:0035556);;
Gh_D11G1740	[RTKL]	--	Molecular Function: nucleotide binding (GO:0000166);; Molecular Function: protein kinase activity (GO:0004672);; Biological Process: phosphorylation (GO:0016310);;
Gh_D11G1741	[T]	Signal transduction mechanisms	Molecular Function: protein serine/threonine phosphatase activity (GO:0004722);; Biological Process: protein dephosphorylation (GO:0006470);; Molecular Function: metal ion binding (GO:0046872);;
Gh_D11G1742	--	--	Biological Process: protein targeting to vacuole (GO:0006623);; Cellular Component: chloroplast (GO:0009507);; Cellular Component: membrane (GO:0016020);;
Gh_D11G1743	--	--	--
Gh_D11G1744	--	--	Molecular Function: aspartic-type endopeptidase activity (GO:0004190);; Biological Process: proteolysis (GO:0006508);; Cellular Component: anchored component of membrane (GO:0031225);;
Gh_D11G1745	--	--	Molecular Function: aspartic-type endopeptidase activity (GO:0004190);; Biological Process: proteolysis (GO:0006508);;
Gh_D11G1746	[G]	Carbohydrate transport and metabolism	Molecular Function: protein binding (GO:0005515);; Cellular Component: nucleus (GO:0005634);; Cellular Component: vacuole (GO:0005773);; Biological Process: water transport (GO:0006833);; Cellular Component: plasmodesma (GO:0009506);; Biological Process: response to abscisic acid (GO:0009737);; Molecular Function: water channel activity (GO:0015250);; Cellular Component: integral component of mem…
Gh_D11G1747	[OJ]	--	--
Gh_D11G1748	--	--	Molecular Function: DNA binding (GO:0003677);; Molecular Function: protein binding (GO:0005515);; Cellular Component: nucleus (GO:0005634);; Biological Process: response to xenobiotic stimulus (GO:0009410);; Biological Process: positive regulation of flower development (GO:0009911);; Biological Process: endoplasmic reticulum unfolded protein response (GO:0030968);; Biological Process: positive re…
Gh_D11G1749	[S]	Function unknown	Cellular Component: mitochondrion (GO:0005739);;
Gh_D11G1750	--	--	--
Gh_D11G1751	--	--	--
Gh_D11G1752	--	--	Molecular Function: ubiquitin-protein ligase activity (GO:0004842);; Molecular Function: ATP binding (GO:0005524);; Cellular Component: nucleus (GO:0005634);; Cellular Component: cytoplasm (GO:0005737);; Cellular Component: plasma membrane (GO:0005886);; Biological Process: ubiquitin-dependent protein catabolic process (GO:0006511);; Biological Process: protein ubiquitination (GO:0016567);;
Gh_D11G1753	[R]	General function prediction only	Molecular Function: sphingomyelin phosphodiesterase activity (GO:0004767);; Molecular Function: GTP binding (GO:0005525);; Cellular Component: nucleus (GO:0005634);; Cellular Component: spindle (GO:0005819);; Cellular Component: plasma membrane (GO:0005886);; Biological Process: actin filament organization (GO:0007015);; Biological Process: small GTPase mediated signal transduction (GO:0007264);;…
Gh_D11G1754	[E]	Amino acid transport and metabolism	Molecular Function: 3-dehydroquinate synthase activity (GO:0003856);; Cellular Component: endosome (GO:0005768);; Cellular Component: Golgi apparatus (GO:0005794);; Cellular Component: trans-Golgi network (GO:0005802);; Biological Process: ubiquinone biosynthetic process (GO:0006744);; Biological Process: aromatic amino acid family biosynthetic process (GO:0009073);; Cellular Component: chloropla…
Gh_D11G1755	--	--	Molecular Function: methyltransferase activity (GO:0008168);;
Gh_D11G1756	--	--	--
Gh_D11G1757	--	--	--
Gh_D11G1758	--	--	--
